# Supplementary material for: Discovery of mammalian collagens I and III within ancient poriferan biopolymer spongin
Source: Nat Commun. 2025 Mar 13;16:2515. doi: 10.1038/s41467-025-57460-y (PMC11906918; doi:10.1038/s41467-025-57460-y)
Supplement: Supplementary file 6 — Source Data [file 41467_2025_57460_MOESM6_ESM.xlsx]

## Sheet: Figure 2
# Data set = Collagen Standard						# Data set = treatment test with hydrogen peroxide - carbon13-NMR
# Spectral Region:						# Spectral Region:
# LEFT = 300.80218505859375 ppm. RIGHT = -104.15129730556112 ppm.						# LEFT = 300.80218505859375 ppm. RIGHT = -104.15129730556112 ppm.
#						#
# SIZE = 16384 ( = number of points)				0.0247179		# SIZE = 16384 ( = number of points)				0.0247179
#						#
# In the following ordering is from the 'left' to the 'right' limits!						# In the following ordering is from the 'left' to the 'right' limits!
# Lines beginning with '#' must be considered as comment lines.						# Lines beginning with '#' must be considered as comment lines.
#						#
chemical shift (ppm)	signal intensity					chemical shift (ppm)	signal intensity
300.802	7715.56					300.802	-58416
300.777	8064.2					300.777	-57261.4
300.753	8411.15					300.753	-56090.6
300.728	8755.82					300.728	-54904.4
300.703	9097.54					300.703	-53704.2
300.679	9435.57					300.679	-52491.2
300.654	9769.12					300.654	-51266.8
300.629	10097.3					300.629	-50032.8
300.604	10419.3					300.604	-48790.9
300.58	10734.1					300.58	-47542.9
300.555	11040.8					300.555	-46290.9
300.53	11338.2					300.53	-45036.9
300.506	11625.5					300.506	-43783.3
300.481	11901.6					300.481	-42532.5
300.456	12165.4					300.456	-41286.8
300.431	12416					300.431	-40048.9
300.407	12652.3					300.407	-38821.4
300.382	12873.5					300.382	-37606.9
300.357	13078.4					300.357	-36408.3
300.333	13266.3					300.333	-35228.4
300.308	13436.3					300.308	-34070
300.283	13587.7					300.283	-32936.1
300.258	13719.8					300.258	-31829.4
300.234	13832					300.234	-30752.9
300.209	13923.6					300.209	-29709.4
300.184	13994.4					300.184	-28701.8
300.16	14044					300.16	-27732.9
300.135	14072					300.135	-26805.4
300.11	14078.5					300.11	-25921.8
300.085	14063.5					300.085	-25084.9
300.061	14026.9					300.061	-24297
300.036	13969.1					300.036	-23560.4
300.011	13890.3					300.011	-22877.5
299.986	13791.2					299.986	-22250.1
299.962	13672.1					299.962	-21680.3
299.937	13533.9					299.937	-21169.8
299.912	13377.3					299.912	-20720
299.888	13203.3					299.888	-20332.3
299.863	13012.8					299.863	-20007.9
299.838	12807.1					299.838	-19747.7
299.813	12587.2					299.813	-19552.4
299.789	12354.6					299.789	-19422.4
299.764	12110.7					299.764	-19358.1
299.739	11856.9					299.739	-19359.3
299.715	11594.7					299.715	-19425.8
299.69	11325.6					299.69	-19557.1
299.665	11051.5					299.665	-19752.4
299.64	10773.8					299.64	-20010.8
299.616	10494.3					299.616	-20330.9
299.591	10214.7					299.591	-20711.2
299.566	9936.73					299.566	-21149.9
299.542	9662.02					299.542	-21645
299.517	9392.24					299.517	-22194.3
299.492	9129.06					299.492	-22795.3
299.467	8874.07					299.467	-23445.3
299.443	8628.8					299.443	-24141.3
299.418	8394.74					299.418	-24880.2
299.393	8173.3					299.393	-25658.8
299.369	7965.77					299.369	-26473.4
299.344	7773.38					299.344	-27320.5
299.319	7597.27					299.319	-28196.4
299.294	7438.43					299.294	-29096.9
299.27	7297.74					299.27	-30018.2
299.245	7175.98					299.245	-30956
299.22	7073.77					299.22	-31906.3
299.196	6991.64					299.196	-32864.6
299.171	6929.9					299.171	-33826.7
299.146	6888.81					299.146	-34788.3
299.121	6868.4					299.121	-35745
299.097	6868.62					299.097	-36692.6
299.072	6889.25					299.072	-37626.7
299.047	6929.92					299.047	-38543.3
299.022	6990.12					299.022	-39438.2
298.998	7069.21					298.998	-40307.4
298.973	7166.4					298.973	-41147.1
298.948	7280.77					298.948	-41953.4
298.924	7411.3					298.924	-42722.9
298.899	7556.84					298.899	-43452.2
298.874	7716.1					298.874	-44138
298.849	7887.73					298.849	-44777.4
298.825	8070.26					298.825	-45367.6
298.8	8262.16					298.8	-45906.2
298.775	8461.82					298.775	-46390.9
298.751	8667.55					298.751	-46819.6
298.726	8877.62					298.726	-47190.8
298.701	9090.3					298.701	-47503
298.676	9303.79					298.676	-47754.9
298.652	9516.25					298.652	-47945.9
298.627	9725.91					298.627	-48075.3
298.602	9930.97					298.602	-48143
298.578	10129.6					298.578	-48149
298.553	10320.2					298.553	-48093.6
298.528	10501					298.528	-47977.6
298.503	10670.3					298.503	-47801.9
298.479	10826.7					298.479	-47567.8
298.454	10968.6					298.454	-47276.9
298.429	11094.6					298.429	-46930.8
298.405	11203.4					298.405	-46531.8
298.38	11294					298.38	-46082.1
298.355	11365.1					298.355	-45584.4
298.33	11415.9					298.33	-45041.3
298.306	11445.5					298.306	-44455.9
298.281	11453.3					298.281	-43831.4
298.256	11438.7					298.256	-43171.1
298.232	11401.4					298.232	-42478.6
298.207	11341.1					298.207	-41757.4
298.182	11257.6					298.182	-41011.3
298.157	11151.1					298.157	-40244.2
298.133	11021.7					298.133	-39459.9
298.108	10869.7					298.108	-38662.4
298.083	10695.7					298.083	-37855.6
298.058	10500.3					298.058	-37043.7
298.034	10284.1					298.034	-36230.4
298.009	10048.2					298.009	-35419.7
297.984	9793.43					297.984	-34615.4
297.96	9520.99					297.96	-33821.3
297.935	9232.08					297.935	-33041
297.91	8928.02					297.91	-32278.1
297.885	8610.21					297.885	-31535.9
297.861	8280.16					297.861	-30817.6
297.836	7939.41					297.836	-30126.2
297.811	7589.61					297.811	-29464.5
297.787	7232.38					297.787	-28835.1
297.762	6869.44					297.762	-28240.5
297.737	6502.52					297.737	-27682.6
297.712	6133.31					297.712	-27163.5
297.688	5763.59					297.688	-26684.6
297.663	5395.04					297.663	-26247.4
297.638	5029.38					297.638	-25852.9
297.614	4668.29					297.614	-25501.9
297.589	4313.34					297.589	-25194.9
297.564	3966.14					297.564	-24932.1
297.539	3628.15					297.539	-24713.5
297.515	3300.81					297.515	-24538.6
297.49	2985.47					297.49	-24407
297.465	2683.34					297.465	-24317.6
297.441	2395.59					297.441	-24269.4
297.416	2123.25					297.416	-24261
297.391	1867.26					297.391	-24290.6
297.366	1628.41					297.366	-24356.5
297.342	1407.41					297.342	-24456.5
297.317	1204.8					297.317	-24588.3
297.292	1021.05					297.292	-24749.5
297.268	856.445					297.268	-24937.5
297.243	711.18					297.243	-25149.3
297.218	585.297					297.218	-25382.2
297.193	478.734					297.193	-25633
297.169	391.289					297.169	-25898.6
297.144	322.664					297.144	-26175.8
297.119	272.391					297.119	-26461.5
297.094	239.961					297.094	-26752.2
297.07	224.695					297.07	-27044.7
297.045	225.867					297.045	-27335.8
297.02	242.625					297.02	-27622.2
296.996	274.047					296.996	-27900.8
296.971	319.125					296.971	-28168.4
296.946	376.797					296.946	-28422.1
296.921	445.93					296.921	-28658.9
296.897	525.359					296.897	-28876.2
296.872	613.867					296.872	-29071.4
296.847	710.211					296.847	-29241.9
296.823	813.125					296.823	-29385.7
296.798	921.344					296.798	-29500.6
296.773	1033.6					296.773	-29584.8
296.748	1148.63					296.748	-29636.7
296.724	1265.23					296.724	-29655
296.699	1382.15					296.699	-29638.5
296.674	1498.25					296.674	-29586.3
296.65	1612.44					296.65	-29497.8
296.625	1723.62					296.625	-29372.6
296.6	1830.82					296.6	-29210.7
296.575	1933.12					296.575	-29012
296.551	2029.7					296.551	-28777.1
296.526	2119.79					296.526	-28506.5
296.501	2202.73					296.501	-28201.1
296.477	2277.95					296.477	-27862.2
296.452	2344.98					296.452	-27490.9
296.427	2403.48					296.427	-27089
296.402	2453.14					296.402	-26658.2
296.378	2493.84					296.378	-26200.5
296.353	2525.53					296.353	-25718
296.328	2548.26					296.328	-25213.3
296.304	2562.17					296.304	-24688.6
296.279	2567.55					296.279	-24146.8
296.254	2564.75					296.254	-23590.4
296.229	2554.21					296.229	-23022.6
296.205	2536.52					296.205	-22446.1
296.18	2512.28					296.18	-21864
296.155	2482.22					296.155	-21279.4
296.131	2447.15					296.131	-20695.4
296.106	2407.91					296.106	-20115
296.081	2365.42					296.081	-19541.5
296.056	2320.7					296.056	-18977.7
296.032	2274.7					296.032	-18426.7
296.007	2228.54					296.007	-17891.5
295.982	2183.28					295.982	-17374.9
295.957	2140.04					295.957	-16879.6
295.933	2099.94					295.933	-16408.2
295.908	2064.07					295.908	-15963.3
295.883	2033.56					295.883	-15547.1
295.859	2009.51					295.859	-15161.7
295.834	1992.98					295.834	-14809.3
295.809	1985.01					295.809	-14491.4
295.784	1986.58					295.784	-14209.8
295.76	1998.63					295.76	-13965.7
295.735	2022.05					295.735	-13760.3
295.71	2057.66					295.71	-13594.6
295.686	2106.17					295.686	-13469.2
295.661	2168.27					295.661	-13384.6
295.636	2244.52					295.636	-13341.1
295.611	2335.41					295.611	-13338.5
295.587	2441.36					295.587	-13376.8
295.562	2562.61					295.562	-13455.4
295.537	2699.35					295.537	-13573.7
295.513	2851.7					295.513	-13730.7
295.488	3019.59					295.488	-13925.5
295.463	3202.93					295.463	-14156.5
295.438	3401.44					295.438	-14422.4
295.414	3614.77					295.414	-14721.6
295.389	3842.47					295.389	-15052.1
295.364	4083.98					295.364	-15411.9
295.34	4338.6					295.34	-15799
295.315	4605.57					295.315	-16211
295.29	4884.02					295.29	-16645.7
295.265	5172.96					295.265	-17100.5
295.241	5471.37					295.241	-17572.9
295.216	5778.09					295.216	-18060.3
295.191	6091.88					295.191	-18560
295.167	6411.48					295.167	-19069.5
295.142	6735.5					295.142	-19586
295.117	7062.55					295.117	-20106.8
295.092	7391.14					295.092	-20629.3
295.068	7719.78					295.068	-21151
295.043	8046.88					295.043	-21669.1
295.018	8370.9					295.018	-22181.3
294.993	8690.22					294.993	-22685.2
294.969	9003.23					294.969	-23178.4
294.944	9308.3					294.944	-23658.8
294.919	9603.84					294.919	-24124.3
294.895	9888.23					294.895	-24573
294.87	10159.9					294.87	-25003
294.845	10417.3					294.845	-25412.8
294.82	10658.8					294.82	-25800.9
294.796	10883.1					294.796	-26165.9
294.771	11088.7					294.771	-26506.7
294.746	11274.2					294.746	-26822.4
294.722	11438.3					294.722	-27112.1
294.697	11579.8					294.697	-27375.2
294.672	11697.4					294.672	-27611.3
294.647	11790.2					294.647	-27820
294.623	11857.1					294.623	-28001.4
294.598	11897.1					294.598	-28155.4
294.573	11909.6					294.573	-28282.3
294.549	11893.7					294.549	-28382.5
294.524	11848.8					294.524	-28456.5
294.499	11774.5					294.499	-28504.9
294.474	11670.3					294.474	-28528.6
294.45	11535.8					294.45	-28528.5
294.425	11371					294.425	-28505.6
294.4	11175.7					294.4	-28461
294.376	10950					294.376	-28396.1
294.351	10693.9					294.351	-28311.9
294.326	10407.7					294.326	-28210
294.301	10091.8					294.301	-28091.6
294.277	9746.66					294.277	-27958.3
294.252	9372.8					294.252	-27811.5
294.227	8970.91					294.227	-27652.6
294.203	8541.77					294.203	-27483.1
294.178	8086.24					294.178	-27304.5
294.153	7605.3					294.153	-27118.2
294.128	7100.01					294.128	-26925.5
294.104	6571.52					294.104	-26727.8
294.079	6021.06					294.079	-26526.4
294.054	5449.98					294.054	-26322.4
294.029	4859.69					294.029	-26117
294.005	4251.62					294.005	-25911.1
293.98	3627.37					293.98	-25705.8
293.955	2988.5					293.955	-25501.9
293.931	2336.73					293.931	-25300
293.906	1673.79					293.906	-25100.9
293.881	1001.44					293.881	-24905
293.856	321.492					293.856	-24712.7
293.832	-364.141					293.832	-24524.3
293.807	-1053.6					293.807	-24339.9
293.782	-1744.91					293.782	-24159.7
293.758	-2436.14					293.758	-23983.6
293.733	-3125.32					293.733	-23811.3
293.708	-3810.43					293.708	-23642.6
293.683	-4489.51					293.683	-23477.3
293.659	-5160.53					293.659	-23314.7
293.634	-5821.51					293.634	-23154.4
293.609	-6470.47					293.609	-22995.7
293.585	-7105.44					293.585	-22838.1
293.56	-7724.46					293.56	-22680.7
293.535	-8325.63					293.535	-22522.7
293.51	-8907.09					293.51	-22363.4
293.486	-9466.95					293.486	-22202
293.461	-10003.5					293.461	-22037.4
293.436	-10514.8					293.436	-21869
293.412	-10999.4					293.412	-21695.8
293.387	-11455.6					293.387	-21517
293.362	-11881.8					293.362	-21331.8
293.337	-12276.6					293.337	-21139.4
293.313	-12638.6					293.313	-20939.2
293.288	-12966.4					293.288	-20730.4
293.263	-13259					293.263	-20512.5
293.239	-13515.1					293.239	-20285
293.214	-13733.8					293.214	-20047.5
293.189	-13914.2					293.189	-19799.6
293.164	-14055.5					293.164	-19541.1
293.14	-14157.2					293.14	-19272
293.115	-14218.5					293.115	-18992.2
293.09	-14239.3					293.09	-18701.8
293.065	-14219.1					293.065	-18401.1
293.041	-14158					293.041	-18090.5
293.016	-14055.8					293.016	-17770.3
292.991	-13912.8					292.991	-17441.3
292.967	-13729.3					292.967	-17104.1
292.942	-13505.7					292.942	-16759.5
292.917	-13242.7					292.917	-16408.6
292.892	-12940.9					292.892	-16052.2
292.868	-12601.4					292.868	-15691.7
292.843	-12225.1					292.843	-15328.2
292.818	-11813.3					292.818	-14963
292.794	-11367.4					292.794	-14597.7
292.769	-10888.7					292.769	-14233.6
292.744	-10379.1					292.744	-13872.2
292.719	-9840.18					292.719	-13515.2
292.695	-9273.95					292.695	-13164.1
292.67	-8682.45					292.67	-12820.7
292.645	-8067.83					292.645	-12486.4
292.621	-7432.4					292.621	-12163
292.596	-6778.54					292.596	-11852.1
292.571	-6108.78					292.571	-11555.2
292.546	-5425.69					292.546	-11273.8
292.522	-4731.95					292.522	-11009.6
292.497	-4030.34					292.497	-10763.8
292.472	-3323.63					292.472	-10537.8
292.448	-2614.73					292.448	-10332.9
292.423	-1906.55					292.423	-10150
292.398	-1202.02					292.398	-9990.38
292.373	-504.094					292.373	-9854.77
292.349	184.273					292.349	-9743.91
292.324	860.117					292.324	-9658.41
292.299	1520.53					292.299	-9598.73
292.275	2162.62					292.275	-9565.12
292.25	2783.55					292.25	-9557.69
292.225	3380.58					292.225	-9576.41
292.2	3950.97					292.2	-9621.01
292.176	4492.17					292.176	-9691.12
292.151	5001.7					292.151	-9786.15
292.126	5477.18					292.126	-9905.34
292.101	5916.39					292.101	-10047.8
292.077	6317.27					292.077	-10212.4
292.052	6677.89					292.052	-10397.9
292.027	6996.52					292.027	-10602.9
292.003	7271.64					292.003	-10825.8
291.978	7501.84					291.978	-11065
291.953	7685.99					291.953	-11318.7
291.928	7823.15					291.928	-11584.8
291.904	7912.61					291.904	-11861.5
291.879	7953.91					291.879	-12146.4
291.854	7946.75					291.854	-12437.5
291.83	7891.16					291.83	-12732.5
291.805	7787.34					291.805	-13029
291.78	7635.8					291.78	-13324.6
291.755	7437.27					291.755	-13617.2
291.731	7192.71					291.731	-13904.3
291.706	6903.34					291.706	-14183.5
291.681	6570.62					291.681	-14452.6
291.657	6196.26					291.657	-14709.4
291.632	5782.18					291.632	-14951.7
291.607	5330.53					291.607	-15177.4
291.582	4843.71					291.582	-15384.7
291.558	4324.28					291.558	-15571.6
291.533	3775.02					291.533	-15736.5
291.508	3198.89					291.508	-15877.8
291.484	2599.02					291.484	-15994.2
291.459	1978.7					291.459	-16084.6
291.434	1341.34					291.434	-16147.9
291.409	690.516					291.409	-16183.3
291.385	29.8516					291.385	-16190.4
291.36	-636.891					291.36	-16168.7
291.335	-1305.91					291.335	-16118.1
291.311	-1973.33					291.311	-16038.7
291.286	-2635.28					291.286	-15931
291.261	-3287.87					291.261	-15795.5
291.236	-3927.2					291.236	-15633
291.212	-4549.44					291.212	-15444.6
291.187	-5150.8					291.187	-15231.6
291.162	-5727.53					291.162	-14995.5
291.137	-6276.09					291.137	-14738.2
291.113	-6792.9					291.113	-14461.5
291.088	-7274.65					291.088	-14167.6
291.063	-7718.12					291.063	-13859
291.039	-8120.29					291.039	-13538.1
291.014	-8478.34					291.014	-13207.7
290.989	-8789.66					290.989	-12870.6
290.964	-9051.84					290.964	-12529.9
290.94	-9262.73					290.94	-12188.7
290.915	-9420.47					290.915	-11850.2
290.89	-9523.45					290.89	-11517.6
290.866	-9570.31					290.866	-11194.5
290.841	-9560.02					290.841	-10884.1
290.816	-9491.8					290.816	-10589.9
290.791	-9365.26					290.791	-10315.4
290.767	-9180.21					290.767	-10063.9
290.742	-8936.86					290.742	-9838.72
290.717	-8635.68					290.717	-9643.23
290.693	-8340.53					290.693	-9091.81
290.668	-7963.22					290.668	-8611.83
290.643	-7529.86					290.643	-8157.33
290.618	-7042.16					290.618	-7730.94
290.594	-6502.12					290.594	-7335.13
290.569	-5911.98					290.569	-6972.18
290.544	-5274.29					290.544	-6644.19
290.52	-4591.87					290.52	-6353.01
290.495	-3867.72					290.495	-6100.28
290.47	-3105.11					290.47	-5887.43
290.445	-2307.54					290.445	-5715.58
290.421	-1478.66					290.421	-5585.63
290.396	-622.281					290.396	-5498.23
290.371	257.578					290.371	-5453.69
290.347	1156.83					290.347	-5452.12
290.322	2071.24					290.322	-5493.34
290.297	2996.52					290.297	-5576.84
290.272	3928.3					290.272	-5701.91
290.248	4862.17					290.248	-5867.53
290.223	5793.77					290.223	-6072.42
290.198	6718.68					290.198	-6315.06
290.173	7632.54					290.173	-6593.67
290.149	8531.09					290.149	-6906.26
290.124	9410.09					290.124	-7250.59
290.099	10265.5					290.099	-7624.25
290.075	11093.3					290.075	-8024.61
290.05	11889.8					290.05	-8448.88
290.025	12651.2					290.025	-8894.15
290	13374.2					290	-9357.32
289.976	14055.5					289.976	-9835.23
289.951	14692.2					289.951	-10324.6
289.926	15281.6					289.926	-10822.2
289.902	15821.1					289.902	-11324.5
289.877	16308.6					289.877	-11828.1
289.852	16742.2					289.852	-12329.9
289.827	17120.2					289.827	-12826.2
289.803	17441.4					289.803	-13313.9
289.778	17704.8					289.778	-13789.8
289.753	17909.8					289.753	-14250.7
289.729	18055.9					289.729	-14693.6
289.704	18143.1					289.704	-15115.7
289.679	18171.8					289.679	-15514.4
289.654	18142.5					289.654	-15887
289.63	18056.2					289.63	-16231.4
289.605	17914.1					289.605	-16545.4
289.58	17717.7					289.58	-16827.3
289.556	17468.7					289.556	-17075.5
289.531	17169.3					289.531	-17288.7
289.506	16821.8					289.506	-17465.7
289.481	16428.8					289.481	-17606
289.457	15992.9					289.457	-17709
289.432	15517.3					289.432	-17774.5
289.407	15005.2					289.407	-17802.7
289.383	14459.8					289.383	-17794.1
289.358	13884.7					289.358	-17749.3
289.333	13283.5					289.333	-17669.3
289.308	12659.9					289.308	-17555.6
289.284	12017.8					289.284	-17409.5
289.259	11361					289.259	-17233.1
289.234	10693.4					289.234	-17028.4
289.209	10019					289.209	-16797.7
289.185	9341.62					289.185	-16543.7
289.16	8665.1					289.16	-16269
289.135	7993.27					289.135	-15976.8
289.111	7329.84					289.111	-15670
289.086	6678.43					289.086	-15352
289.061	6042.53					289.061	-15026.2
289.036	5425.5					289.036	-14696.1
289.012	4830.48					289.012	-14365.3
288.987	4260.53					288.987	-14037.4
288.962	3718.43					288.962	-13716
288.938	3206.77					288.938	-13404.7
288.913	2727.91					288.913	-13107.3
288.888	2284.03					288.888	-12827.2
288.863	1876.98					288.863	-12567.9
288.839	1508.4					288.839	-12332.8
288.814	1179.66					288.814	-12125
288.789	891.867					288.789	-11947.7
288.765	645.844					288.765	-11803.6
288.74	442.148					288.74	-11695.5
288.715	281.086					288.715	-11625.8
288.69	162.625					288.69	-11596.7
288.666	86.5469					288.666	-11610
288.641	52.3125					288.641	-11667.5
288.616	59.1406					288.616	-11770.4
288.592	106.016					288.592	-11919.8
288.567	191.68					288.567	-12116.3
288.542	314.625					288.542	-12360.4
288.517	473.141					288.517	-12652
288.493	665.344					288.493	-12990.8
288.468	889.109					288.468	-13376.3
288.443	1142.18					288.443	-13807.3
288.419	1422.12					288.419	-14282.6
288.394	1726.39					288.394	-14800.5
288.369	2052.29					288.369	-15358.9
288.344	2397.05					288.344	-15955.6
288.32	2757.79					288.32	-16588
288.295	3131.59					288.295	-17253.1
288.27	3515.47					288.27	-17947.8
288.245	3906.47					288.245	-18668.6
288.221	4301.55					288.221	-19411.8
288.196	4697.73					288.196	-20173.6
288.171	5092.09					288.171	-20949.8
288.147	5481.68					288.147	-21736.3
288.122	5863.7					288.122	-22528.7
288.097	6235.38					288.097	-23322.4
288.072	6594.1					288.072	-24112.9
288.048	6937.32					288.048	-24895.6
288.023	7262.62					288.023	-25665.7
287.998	7567.8					287.998	-26418.7
287.974	7850.7					287.974	-27149.9
287.949	8109.42					287.949	-27854.7
287.924	8342.21					287.924	-28528.8
287.899	8547.49					287.899	-29167.7
287.875	8723.88					287.875	-29767.3
287.85	8870.23					287.85	-30323.5
287.825	8985.52					287.825	-30832.5
287.801	9069					287.801	-31290.7
287.776	9120.1					287.776	-31694.9
287.751	9138.48					287.751	-32041.9
287.726	9123.95					287.726	-32329
287.702	9076.58					287.702	-32553.7
287.677	8996.62					287.677	-32713.9
287.652	8884.48					287.652	-32807.9
287.628	8740.84					287.628	-32834.1
287.603	8566.48					287.603	-32791.6
287.578	8362.4					287.578	-32679.7
287.553	8129.73					287.553	-32498
287.529	7869.79					287.529	-32246.7
287.504	7584.01					287.504	-31926.1
287.479	7273.99					287.479	-31537.2
287.455	6941.41					287.455	-31081.2
287.43	6588.11					287.43	-30559.5
287.405	6215.95					287.405	-29974.2
287.38	5826.93					287.38	-29327.5
287.356	5423.1					287.356	-28622.1
287.331	5006.57					287.331	-27860.9
287.306	4579.48					287.306	-27047.1
287.281	4144					287.281	-26184.2
287.257	3702.34					287.257	-25276
287.232	3256.67					287.232	-24326.4
287.207	2809.19					287.207	-23339.7
287.183	2362.04					287.183	-22320.3
287.158	1917.33					287.158	-21272.6
287.133	1477.16					287.133	-20201.4
287.108	1043.53					287.108	-19111.3
287.084	618.391					287.084	-18007.2
287.059	203.617					287.059	-16894
287.034	-198.992					287.034	-15776.5
287.01	-587.766					287.01	-14659.5
286.985	-961.094					286.985	-13547.9
286.96	-1317.52					286.96	-12446.3
286.935	-1655.62					286.935	-11359.3
286.911	-1974.16					286.911	-10291.5
286.886	-2271.99					286.886	-9246.95
286.861	-2548.1					286.861	-8229.91
286.837	-2801.59					286.837	-7244.25
286.812	-3031.7					286.812	-6293.59
286.787	-3237.77					286.787	-5381.36
286.762	-3419.27					286.762	-4510.66
286.738	-3575.83					286.738	-3684.31
286.713	-3707.16					286.713	-2904.87
286.688	-3813.12					286.688	-2174.52
286.664	-3893.66					286.664	-1495.16
286.639	-3948.84					286.639	-868.32
286.614	-3978.88					286.614	-295.227
286.589	-3984.04					286.589	223.258
286.565	-3964.7					286.565	686.648
286.54	-3921.36					286.54	1094.73
286.515	-3854.59					286.515	1447.7
286.491	-3765.02					286.491	1746.02
286.466	-3653.39					286.466	1990.53
286.441	-3520.52					286.441	2182.34
286.416	-3367.26					286.416	2322.9
286.392	-3194.53					286.392	2413.9
286.367	-3003.32					286.367	2457.33
286.342	-2794.66					286.342	2455.41
286.317	-2569.62					286.317	2410.6
286.293	-2329.3					286.293	2325.55
286.268	-2074.87					286.268	2203.12
286.243	-1807.48					286.243	2046.3
286.219	-1528.32					286.219	1858.22
286.194	-1238.62					286.194	1642.14
286.169	-939.594					286.169	1401.39
286.144	-632.508					286.144	1139.34
286.12	-318.578					286.12	859.414
286.095	0.898438					286.095	565.031
286.07	324.695					286.07	259.555
286.046	651.547					286.046	-53.6172
286.021	980.188					286.021	-371.266
285.996	1309.35					285.996	-690.203
285.971	1637.8					285.971	-1007.38
285.947	1964.29					285.947	-1319.89
285.922	2287.55					285.922	-1625.01
285.897	2606.39					285.897	-1920.16
285.873	2919.55					285.873	-2203.01
285.848	3225.82					285.848	-2471.41
285.823	3524					285.823	-2723.45
285.798	3812.88					285.798	-2957.48
285.774	4091.28					285.774	-3172.08
285.749	4358					285.749	-3366.09
285.724	4611.91					285.724	-3538.62
285.7	4851.82					285.7	-3689.08
285.675	5076.62					285.675	-3817.08
285.65	5285.17					285.65	-3922.55
285.625	5476.36					285.625	-4005.68
285.601	5649.09					285.601	-4066.89
285.576	5802.3					285.576	-4106.88
285.551	5934.96					285.551	-4126.55
285.527	6046.02					285.527	-4127.06
285.502	6134.49					285.502	-4109.77
285.477	6199.42					285.477	-4076.24
285.452	6239.86					285.452	-4028.2
285.428	6254.95					285.428	-3967.55
285.403	6243.82					285.403	-3896.3
285.378	6205.7					285.378	-3816.63
285.353	6139.8					285.353	-3730.75
285.329	6045.48					285.329	-3640.98
285.304	5922.1					285.304	-3549.69
285.279	5769.11					285.279	-3459.23
285.255	5586.05					285.255	-3371.99
285.23	5372.5					285.23	-3290.3
285.205	5128.15					285.205	-3216.45
285.18	4852.81					285.18	-3152.62
285.156	4546.34					285.156	-3100.94
285.131	4208.74					285.131	-3063.36
285.106	3840.1					285.106	-3041.72
285.082	3440.66					285.082	-3037.66
285.057	3010.71					285.057	-3052.62
285.032	2550.74					285.032	-3087.86
285.007	2061.34					285.007	-3144.4
284.983	1543.24					284.983	-3223.02
284.958	997.289					284.958	-3324.22
284.933	424.484					284.933	-3448.26
284.909	-174					284.909	-3595.11
284.884	-796.922					284.884	-3764.47
284.859	-1442.81					284.859	-3955.74
284.834	-2110.12					284.834	-4168.04
284.81	-2797.12					284.81	-4400.17
284.785	-3501.96					284.785	-4650.7
284.76	-4222.63					284.76	-4917.86
284.736	-4957.05					284.736	-5199.65
284.711	-5702.93					284.711	-5493.77
284.686	-6457.88					284.686	-5797.7
284.661	-7219.46					284.661	-6108.66
284.637	-7985.02					284.637	-6423.66
284.612	-8751.91					284.612	-6739.5
284.587	-9517.32					284.587	-7052.83
284.563	-10278.4					284.563	-7360.11
284.538	-11032.2					284.538	-7657.67
284.513	-11775.8					284.513	-7941.75
284.488	-12506.1					284.488	-8208.5
284.464	-13220.1					284.464	-8454.02
284.439	-13914.7					284.439	-8674.38
284.414	-14587					284.414	-8865.69
284.389	-15233.8					284.389	-9024.05
284.365	-15852.2					284.365	-9145.67
284.34	-16439.2					284.34	-9226.84
284.315	-16992.1					284.315	-9264.01
284.291	-17507.9					284.291	-9253.74
284.266	-17984					284.266	-9192.83
284.241	-18418					284.241	-9078.28
284.216	-18807.3					284.216	-8907.36
284.192	-19149.7					284.192	-8677.59
284.167	-19443.2					284.167	-8386.78
284.142	-19685.8					284.142	-8033.13
284.118	-19875.9					284.118	-7615.12
284.093	-20011.9					284.093	-7131.62
284.068	-20092.7					284.068	-6581.89
284.043	-20117.1					284.043	-5965.57
284.019	-20084.5					284.019	-5282.73
283.994	-19994.4					283.994	-4533.88
283.969	-19846.5					283.969	-3719.89
283.945	-19640.8					283.945	-2842.13
283.92	-19377.8					283.92	-1902.38
283.895	-19058.1					283.895	-902.844
283.87	-18682.5					283.87	153.82
283.846	-18252.2					283.846	1264.57
283.821	-17768.8					283.821	2425.93
283.796	-17234					283.796	3634.01
283.772	-16649.8					283.772	4884.59
283.747	-16018.7					283.747	6173.03
283.722	-15343.2					283.722	7494.38
283.697	-14626.2					283.697	8843.38
283.673	-13870.8					283.673	10214.4
283.648	-13080.3					283.648	11601.8
283.623	-12258.4					283.623	12999.3
283.599	-11408.7					283.599	14400.7
283.574	-10535.2					283.574	15799.7
283.549	-9642.18					283.549	17189.7
283.524	-8733.73					283.524	18564
283.5	-7814.34					283.5	19916
283.475	-6888.48					283.475	21238.9
283.45	-5960.77					283.45	22526.1
283.425	-5035.82					283.425	23770.9
283.401	-4118.3					283.401	24967
283.376	-3212.94					283.376	26107.9
283.351	-2324.34					283.351	27187.4
283.327	-1457.14					283.327	28199.7
283.302	-615.891					283.302	29139
283.277	194.984					283.277	30000
283.252	971.164					283.252	30777.6
283.228	1708.47					283.228	31467.2
283.203	2402.88					283.203	32064.4
283.178	3050.66					283.178	32565.5
283.154	3648.16					283.154	32967.1
283.129	4192.1					283.129	33266.2
283.104	4679.38					283.104	33460.4
283.079	5107.2					283.079	33547.9
283.055	5473.11					283.055	33527.3
283.03	5774.92					283.03	33397.8
283.005	6010.81					283.005	33159.2
282.981	6179.27					282.981	32811.7
282.956	6279.17					282.956	32356.3
282.931	6309.74					282.931	31794.4
282.906	6270.6					282.906	31128.1
282.882	6161.73					282.882	30359.8
282.857	5983.46					282.857	29492.8
282.832	5736.57					282.832	28530.6
282.808	5422.16					282.808	27477.4
282.783	5041.7					282.783	26337.8
282.758	4597.1					282.758	25117
282.733	4090.55					282.733	23820.4
282.709	3524.62					282.709	22454.1
282.684	2902.21					282.684	21024.5
282.659	2226.56					282.659	19538.1
282.635	1501.18					282.635	18001.9
282.61	729.898					282.61	16423.3
282.585	-83.2109					282.585	14809.8
282.56	-933.859					282.56	13168.9
282.536	-1817.47					282.536	11508.6
282.511	-2729.31					282.511	9836.77
282.486	-3664.51					282.486	8161.4
282.461	-4617.99					282.461	6490.49
282.437	-5584.61					282.437	4832.01
282.412	-6559.16					282.412	3193.86
282.387	-7536.31					282.387	1583.83
282.363	-8510.77					282.363	9.5
282.338	-9477.21					282.338	-1521.7
282.313	-10430.4					282.313	-3002.62
282.288	-11365					282.288	-4426.39
282.264	-12276					282.264	-5786.48
282.239	-13158.5					282.239	-7076.68
282.214	-14007.4					282.214	-8291.24
282.19	-14818.3					282.19	-9424.77
282.165	-15586.6					282.165	-10472.4
282.14	-16308.1					282.14	-11429.7
282.115	-16978.8					282.115	-12292.7
282.091	-17595					282.091	-13058.1
282.066	-18153.3					282.066	-13723
282.041	-18650.6					282.041	-14285.1
282.017	-19084.2					282.017	-14742.8
281.992	-19451.6					281.992	-15094.8
281.967	-19750.8					281.967	-15340.5
281.942	-19980					281.942	-15480.1
281.918	-20138					281.918	-15514
281.893	-20223.7					281.893	-15443.4
281.868	-20236.7					281.868	-15270
281.844	-20176.8					281.844	-14996.1
281.819	-20044.1					281.819	-14624.4
281.794	-19839.3					281.794	-14158.1
281.769	-19563.3					281.769	-13601.1
281.745	-19217.4					281.745	-12957.6
281.72	-18803.4					281.72	-12232.2
281.695	-18323.2					281.695	-11429.9
281.671	-17779.2					281.671	-10556.1
281.646	-17174.2					281.646	-9616.62
281.621	-16510.9					281.621	-8617.45
281.596	-15792.8					281.596	-7564.88
281.572	-15023.3					281.572	-6465.43
281.547	-14206.1					281.547	-5325.76
281.522	-13345.1					281.522	-4152.69
281.497	-12444.6					281.497	-2953.12
281.473	-11508.7					281.473	-1734.02
281.448	-10541.9					281.448	-502.352
281.423	-9548.74					281.423	734.938
281.399	-8533.76					281.399	1971
281.374	-7501.64					281.374	3199.09
281.349	-6457.05					281.349	4412.59
281.324	-5404.67					281.324	5605.11
281.3	-4349.12					281.3	6770.49
281.275	-3294.99					281.275	7902.79
281.25	-2246.79					281.25	8996.41
281.226	-1208.92					281.226	10046
281.201	-185.641					281.201	11046.8
281.176	818.938					281.176	11994
281.151	1800.87					281.151	12883.6
281.127	2756.45					281.127	13711.8
281.102	3682.09					281.102	14475.4
281.077	4574.52					281.077	15171.4
281.053	5430.69					281.053	15797.6
281.028	6247.79					281.028	16352
281.003	7023.3					281.003	16833.2
280.978	7754.95					280.978	17240.2
280.954	8440.79					280.954	17572.7
280.929	9079.14					280.929	17830.7
280.904	9668.61					280.904	18014.5
280.88	10208.1					280.88	18125.2
280.855	10696.9					280.855	18164.3
280.83	11134.5					280.83	18133.4
280.805	11520.6					280.805	18035
280.781	11855.3					280.781	17871.5
280.756	12139					280.756	17646.1
280.731	12372.2					280.731	17362
280.707	12556					280.707	17023.1
280.682	12691.3					280.682	16633.2
280.657	12779.5					280.657	16196.6
280.632	12822.2					280.632	15717.7
280.608	12821.1					280.608	15201.2
280.583	12778.1					280.583	14652
280.558	12695.3					280.558	14074.9
280.534	12574.9					280.534	13475.1
280.509	12419.2					280.509	12857.6
280.484	12230.8					280.484	12227.6
280.459	12012					280.459	11590.2
280.435	11765.6					280.435	10950.6
280.41	11494.1					280.41	10313.6
280.385	11200.2					280.385	9684.29
280.36	10886.6					280.36	9067.36
280.336	10555.8					280.336	8467.43
280.311	10210.4					280.311	7888.92
280.286	9853.08					280.286	7336.02
280.262	9486.23					280.262	6812.66
280.237	9112.24					280.237	6322.54
280.212	8733.44					280.212	5869.04
280.187	8351.96					280.187	5455.25
280.163	7969.9					280.163	5083.94
280.138	7589.16					280.138	4757.54
280.113	7211.52					280.113	4478.12
280.089	6838.62					280.089	4247.45
280.064	6471.93					280.064	4066.88
280.039	6112.75					280.039	3937.44
280.014	5762.23					280.014	3859.78
279.99	5421.35					279.99	3834.19
279.965	5090.93					279.965	3860.62
279.94	4771.62					279.94	3938.64
279.916	4463.91					279.916	4067.52
279.891	4168.15					279.891	4246.18
279.866	3884.52					279.866	4473.23
279.841	3613.05					279.841	4746.98
279.817	3353.67					279.817	5065.47
279.792	3106.16					279.792	5426.45
279.767	2870.2					279.767	5827.47
279.743	2645.35					279.743	6265.84
279.718	2431.11					279.718	6738.66
279.693	2226.88					279.693	7242.88
279.668	2031.98					279.668	7775.3
279.644	1845.75					279.644	8332.62
279.619	1667.42					279.619	8911.4
279.594	1496.24					279.594	9508.17
279.57	1331.42					279.57	10119.4
279.545	1172.25					279.545	10741.6
279.52	1017.95					279.52	11371.2
279.495	867.836					279.495	12004.8
279.471	721.273					279.471	12638.9
279.446	577.656					279.446	13270.1
279.421	436.484					279.421	13895.5
279.396	297.312					279.396	14511.7
279.372	159.836					279.372	15115.9
279.347	23.8203					279.347	15705.4
279.322	-110.867					279.322	16277.6
279.298	-244.227					279.298	16830.2
279.273	-376.109					279.273	17361
279.248	-506.281					279.248	17868.2
279.223	-634.336					279.223	18350.1
279.199	-759.766					279.199	18805.3
279.174	-881.914					279.174	19232.8
279.149	-1000					279.149	19631.6
279.125	-1113.12					279.125	20001.2
279.1	-1220.23					279.1	20341.3
279.075	-1320.16					279.075	20651.7
279.05	-1411.66					279.05	20932.8
279.026	-1493.38					279.026	21185
279.001	-1563.8					279.001	21409
278.976	-1621.42					278.976	21605.8
278.952	-1664.59					278.952	21776.5
278.927	-1691.63					278.927	21922.6
278.902	-1700.83					278.902	22045.7
278.877	-1690.4					278.877	22147.5
278.853	-1658.56					278.853	22230
278.828	-1603.54					278.828	22295.4
278.803	-1523.55					278.803	22345.8
278.779	-1416.85					278.779	22383.7
278.754	-1281.74					278.754	22411.5
278.729	-1116.59					278.729	22431.7
278.704	-919.812					278.704	22446.8
278.68	-689.938					278.68	22459.5
278.655	-425.594					278.655	22472.4
278.63	-125.539					278.63	22488.1
278.606	211.344					278.606	22509.1
278.581	586.031					278.581	22537.9
278.556	999.305					278.556	22576.9
278.531	1451.83					278.531	22628.5
278.507	1944.05					278.507	22694.8
278.482	2476.22					278.482	22778
278.457	3048.42					278.457	22880
278.432	3660.51					278.432	23002.4
278.408	4312.14					278.408	23147
278.383	5002.73					278.383	23315.1
278.358	5731.55					278.358	23508
278.334	6497.58					278.334	23726.5
278.309	7299.63					278.309	23971.6
278.284	8136.27					278.284	24243.7
278.259	9005.91					278.259	24543.2
278.235	9906.73					278.235	24870.3
278.21	10836.7					278.21	25224.7
278.185	11793.6					278.185	25606.3
278.161	12775.2					278.161	26014.3
278.136	13778.8					278.136	26448.1
278.111	14801.8					278.111	26906.7
278.086	15841.4					278.086	27388.8
278.062	16894.6					278.062	27893.2
278.037	17958.5					278.037	28418.2
278.012	19030					278.012	28962.2
277.988	20105.8					277.988	29523.3
277.963	21182.7					277.963	30099.4
277.938	22257.6					277.938	30688.6
277.913	23327.1					277.913	31288.4
277.889	24388					277.889	31896.7
277.864	25437.1					277.864	32511
277.839	26471.2					277.839	33128.9
277.815	27487.3					277.815	33747.9
277.79	28482.5					277.79	34365.6
277.765	29453.8					277.765	34979.4
277.74	30398.5					277.74	35587
277.716	31314					277.716	36186
277.691	32198					277.691	36774
277.666	33048.3					277.666	37348.8
277.642	33862.7					277.642	37908.3
277.617	34639.5					277.617	38450.4
277.592	35377.2					277.592	38973.3
277.567	36074.4					277.567	39475.2
277.543	36729.9					277.543	39954.6
277.518	37343.2					277.518	40410
277.493	37913.4					277.493	40840.3
277.468	38440.4					277.468	41244.5
277.444	38924.2					277.444	41621.7
277.419	39365					277.419	41971.5
277.394	39763.4					277.394	42293.3
277.37	40120.2					277.37	42587.2
277.345	40436.4					277.345	42853.2
277.32	40713.5					277.32	43091.6
277.295	40953.1					277.295	43303
277.271	41157					277.271	43488.2
277.246	41327.3					277.246	43648.1
277.221	41466.4					277.221	43784
277.197	41576.8					277.197	43897.2
277.172	41661.3					277.172	43989.6
277.147	41722.8					277.147	44062.8
277.122	41764.4					277.122	44118.9
277.098	41789.4					277.098	44160
277.073	41801.1					277.073	44188.6
277.048	41803.1					277.048	44207
277.024	41798.8					277.024	44217.9
276.999	41792.1					276.999	44224
276.974	41786.5					276.974	44228.1
276.949	41785.9					276.949	44233.1
276.925	41793.8					276.925	44242
276.9	41814.1					276.9	44257.7
276.875	41850.4					276.875	44283.4
276.851	41906.2					276.851	44321.9
276.826	41985.2					276.826	44376.5
276.801	42090.8					276.801	44449.9
276.776	42226.1					276.776	44545.2
276.752	42394.5					276.752	44665.3
276.727	42598.8					276.727	44812.9
276.702	42841.9					276.702	44990.8
276.678	43126.5					276.678	45201.5
276.653	43454.9					276.653	45447.5
276.628	43829.3					276.628	45731.1
276.603	44251.7					276.603	46054.5
276.579	44723.8					276.579	46419.7
276.554	45247.2					276.554	46828.5
276.529	45823					276.529	47282.5
276.504	46452.1					276.504	47783.3
276.48	47135.4					276.48	48332
276.455	47873.1					276.455	48929.7
276.43	48665.6					276.43	49577.2
276.406	49512.6					276.406	50275.2
276.381	50413.8					276.381	51024.1
276.356	51368.6					276.356	51824.1
276.331	52376.1					276.331	52675.1
276.307	53435.2					276.307	53576.9
276.282	54544.6					276.282	54529.2
276.257	55702.7					276.257	55531.3
276.233	56907.7					276.233	56582.4
276.208	58157.6					276.208	57681.6
276.183	59450.3					276.183	58827.5
276.158	60783.5					276.158	60019
276.134	62154.6					276.134	61254.5
276.109	63561.1					276.109	62532.4
276.084	65000.3					276.084	63850.9
276.06	66469.3					276.06	65208.1
276.035	67965.1					276.035	66602.1
276.01	69485					276.01	68030.7
275.985	71025.8					275.985	69491.9
275.961	72584.4					275.961	70983.3
275.936	74158					275.936	72502.8
275.911	75743.4					275.911	74048
275.887	77337.6					275.887	75616.5
275.862	78937.7					275.862	77206.1
275.837	80540.9					275.837	78814.4
275.812	82144.2					275.812	80439.1
275.788	83745.1					275.788	82078
275.763	85340.9					275.763	83728.7
275.738	86929.2					275.738	85389.1
275.714	88507.6					275.714	87057.2
275.689	90073.9					275.689	88730.9
275.664	91626.2					275.664	90408.2
275.639	93162.5					275.639	92087.3
275.615	94681.2					275.615	93766.4
275.59	96180.8					275.59	95444
275.565	97659.8					275.565	97118.5
275.54	99117.4					275.54	98788.5
275.516	100552					275.516	100453
275.491	101964					275.491	102110
275.466	103352					275.466	103760
275.442	104715					275.442	105400
275.417	106054					275.417	107031
275.392	107369					275.392	108652
275.367	108659					275.367	110262
275.343	109925					275.343	111860
275.318	111168					275.318	113448
275.293	112387					275.293	115023
275.269	113585					275.269	116587
275.244	114760					275.244	118139
275.219	115916					275.219	119679
275.194	117052					275.194	121208
275.17	118170					275.17	122725
275.145	119271					275.145	124232
275.12	120357					275.12	125727
275.096	121428					275.096	127213
275.071	122486					275.071	128688
275.046	123533					275.046	130154
275.021	124570					275.021	131611
274.997	125598					274.997	133060
274.972	126619					274.972	134500
274.947	127633					274.947	135932
274.923	128643					274.923	137357
274.898	129650					274.898	138775
274.873	130654					274.873	140186
274.848	131657					274.848	141590
274.824	132659					274.824	142988
274.799	133663					274.799	144380
274.774	134667					274.774	145765
274.75	135674					274.75	147144
274.725	136683					274.725	148515
274.7	137696					274.7	149880
274.675	138711					274.675	151238
274.651	139730					274.651	152588
274.626	140753					274.626	153930
274.601	141779					274.601	155263
274.576	142807					274.576	156586
274.552	143839					274.552	157898
274.527	144873					274.527	159199
274.502	145908					274.502	160488
274.478	146945					274.478	161763
274.453	147981					274.453	163023
274.428	149016					274.428	164267
274.403	150048					274.403	165493
274.379	151078					274.379	166700
274.354	152103					274.354	167887
274.329	153122					274.329	169052
274.305	154133					274.305	170193
274.28	155135					274.28	171309
274.255	156127					274.255	172399
274.23	157107					274.23	173460
274.206	158074					274.206	174491
274.181	159025					274.181	175490
274.156	159959					274.156	176456
274.132	160874					274.132	177387
274.107	161770					274.107	178282
274.082	162643					274.082	179139
274.057	163494					274.057	179956
274.033	164319					274.033	180733
274.008	165119					274.008	181468
273.983	165891					273.983	182159
273.959	166633					273.959	182807
273.934	167346					273.934	183409
273.909	168027					273.909	183964
273.884	168676					273.884	184473
273.86	169291					273.86	184934
273.835	169872					273.835	185347
273.81	170418					273.81	185712
273.786	170929					273.786	186027
273.761	171403					273.761	186294
273.736	171840					273.736	186512
273.711	172241					273.711	186682
273.687	172604					273.687	186803
273.662	172931					273.662	186876
273.637	173220					273.637	186902
273.612	173472					273.612	186882
273.588	173687					273.588	186816
273.563	173866					273.563	186706
273.538	174008					273.538	186553
273.514	174116					273.514	186358
273.489	174188					273.489	186122
273.464	174226					273.464	185847
273.439	174231					273.439	185536
273.415	174204					273.415	185188
273.39	174144					273.39	184807
273.365	174055					273.365	184395
273.341	173935					273.341	183952
273.316	173788					273.316	183482
273.291	173612					273.291	182987
273.266	173411					273.266	182469
273.242	173184					273.242	181929
273.217	172933					273.217	181371
273.192	172659					273.192	180796
273.168	172364					273.168	180208
273.143	172048					273.143	179607
273.118	171712					273.118	178996
273.093	171357					273.093	178379
273.069	170986					273.069	177756
273.044	170597					273.044	177129
273.019	170194					273.019	176502
272.995	169775					272.995	175876
272.97	169343					272.97	175253
272.945	168898					272.945	174635
272.92	168441					272.92	174023
272.896	167972					272.896	173420
272.871	167492					272.871	172826
272.846	167002					272.846	172244
272.822	166502					272.822	171675
272.797	165993					272.797	171119
272.772	165474					272.772	170579
272.747	164947					272.747	170054
272.723	164411					272.723	169547
272.698	163867					272.698	169057
272.673	163314					272.673	168585
272.648	162754					272.648	168132
272.624	162185					272.624	167698
272.599	161607					272.599	167283
272.574	161022					272.574	166888
272.55	160428					272.55	166511
272.525	159825					272.525	166154
272.5	159214					272.5	165815
272.475	158593					272.475	165494
272.451	157964					272.451	165191
272.426	157325					272.426	164905
272.401	156676					272.401	164636
272.377	156017					272.377	164381
272.352	155347					272.352	164142
272.327	154667					272.327	163915
272.302	153977					272.302	163701
272.278	153275					272.278	163499
272.253	152562					272.253	163306
272.228	151837					272.228	163122
272.204	151100					272.204	162945
272.179	150352					272.179	162774
272.154	149591					272.154	162607
272.129	148819					272.129	162444
272.105	148034					272.105	162283
272.08	147237					272.08	162121
272.055	146427					272.055	161959
272.031	145606					272.031	161794
272.006	144773					272.006	161625
271.981	143928					271.981	161451
271.956	143071					271.956	161270
271.932	142203					271.932	161082
271.907	141323					271.907	160884
271.882	140433					271.882	160676
271.858	139533					271.858	160457
271.833	138622					271.833	160225
271.808	137703					271.808	159980
271.783	136774					271.783	159721
271.759	135837					271.759	159447
271.734	134892					271.734	159156
271.709	133940					271.709	158850
271.684	132982					271.684	158527
271.66	132018					271.66	158186
271.635	131049					271.635	157828
271.61	130076					271.61	157452
271.586	129099					271.586	157058
271.561	128120					271.561	156646
271.536	127139					271.536	156216
271.511	126157					271.511	155769
271.487	125175					271.487	155304
271.462	124193					271.462	154822
271.437	123214					271.437	154323
271.413	122236					271.413	153809
271.388	121262					271.388	153279
271.363	120293					271.363	152735
271.338	119328					271.338	152177
271.314	118370					271.314	151607
271.289	117418					271.289	151024
271.264	116474					271.264	150431
271.24	115539					271.24	149829
271.215	114613					271.215	149218
271.19	113697					271.19	148600
271.165	112793					271.165	147976
271.141	111900					271.141	147348
271.116	111019					271.116	146717
271.091	110152					271.091	146084
271.067	109299					271.067	145451
271.042	108460					271.042	144819
271.017	107637					271.017	144189
270.992	106829					270.992	143564
270.968	106038					270.968	142944
270.943	105264					270.943	142331
270.918	104508					270.918	141726
270.894	103769					270.894	141131
270.869	103050					270.869	140547
270.844	102349					270.844	139975
270.819	101667					270.819	139417
270.795	101005					270.795	138873
270.77	100363					270.77	138344
270.745	99741.7					270.745	137833
270.72	99140.5					270.72	137338
270.696	98559.8					270.696	136863
270.671	97999.9					270.671	136406
270.646	97460.8					270.646	135970
270.622	96942.4					270.622	135554
270.597	96445					270.597	135159
270.572	95968.2					270.572	134785
270.547	95512					270.547	134432
270.523	95076.2					270.523	134101
270.498	94660.5					270.498	133792
270.473	94264.7					270.473	133504
270.449	93888.4					270.449	133238
270.424	93531.1					270.424	132993
270.399	93192.4					270.399	132768
270.374	92871.7					270.374	132562
270.35	92568.4					270.35	132376
270.325	92281.9					270.325	132209
270.3	92011.3					270.3	132058
270.276	91755.9					270.276	131924
270.251	91514.8					270.251	131805
270.226	91287					270.226	131699
270.201	91071.7					270.201	131607
270.177	90867.7					270.177	131524
270.152	90674					270.152	131452
270.127	90489.3					270.127	131386
270.103	90312.5					270.103	131327
270.078	90142.2					270.078	131271
270.053	89977.2					270.053	131218
270.028	89816.1					270.028	131165
270.004	89657.5					270.004	131109
269.979	89499.9					269.979	131050
269.954	89341.9					269.954	130984
269.93	89182					269.93	130910
269.905	89018.7					269.905	130826
269.88	88850.5					269.88	130729
269.855	88675.7					269.855	130617
269.831	88492.9					269.831	130488
269.806	88300.6					269.806	130339
269.781	88097.2					269.781	130170
269.756	87881.3					269.756	129977
269.732	87651.4					269.732	129758
269.707	87406					269.707	129513
269.682	87143.8					269.682	129238
269.658	86863.4					269.658	128931
269.633	86563.7					269.633	128592
269.608	86243.3					269.608	128219
269.583	85901.3					269.583	127809
269.559	85536.5					269.559	127362
269.534	85148					269.534	126875
269.509	84735					269.509	126349
269.485	84296.7					269.485	125782
269.46	83832.6					269.46	125173
269.435	83342.2					269.435	124521
269.41	82825.1					269.41	123826
269.386	82281					269.386	123087
269.361	81709.9					269.361	122303
269.336	81111.9					269.336	121476
269.312	80487					269.312	120604
269.287	79835.7					269.287	119689
269.262	79158.4					269.262	118729
269.237	78455.9					269.237	117727
269.213	77728.7					269.213	116682
269.188	76978					269.188	115596
269.163	76204.8					269.163	114469
269.139	75410.2					269.139	113303
269.114	74595.8					269.114	112099
269.089	73762.9					269.089	110858
269.064	72913.2					269.064	109582
269.04	72048.5					269.04	108274
269.015	71170.6					269.015	106934
268.99	70281.5					268.99	105565
268.966	69383.3					268.966	104169
268.941	68478.2					268.941	102748
268.916	67568.4					268.916	101305
268.891	66656.2					268.891	99842.5
268.867	65744					268.867	98362.3
268.842	64834.2					268.842	96867.4
268.817	63929.3					268.817	95360.4
268.792	63031.7					268.792	93844.1
268.768	62143.8					268.768	92321.1
268.743	61268.1					268.743	90794.2
268.718	60407					268.718	89266.3
268.694	59562.8					268.694	87740.1
268.669	58738					268.669	86218.4
268.644	57934.6					268.644	84703.9
268.619	57154.8					268.619	83199.3
268.595	56400.7					268.595	81707.2
268.57	55674.2					268.57	80230.4
268.545	54977.1					268.545	78771.3
268.521	54311					268.521	77332.4
268.496	53677.4					268.496	75916
268.471	53077.6					268.471	74524.4
268.446	52512.8					268.446	73159.7
268.422	51983.8					268.422	71824
268.397	51491.4					268.397	70519.1
268.372	51036.1					268.372	69246.8
268.348	50618.3					268.348	68008.8
268.323	50238					268.323	66806.5
268.298	49895.1					268.298	65641.2
268.273	49589.3					268.273	64514.2
268.249	49319.8					268.249	63426.3
268.224	49085.9					268.224	62378.4
268.199	48886.6					268.199	61371.3
268.175	48720.4					268.175	60405.3
268.15	48586					268.15	59480.8
268.125	48481.5					268.125	58598
268.1	48405.1					268.1	57756.8
268.076	48354.5					268.076	56957.1
268.051	48327.4					268.051	56198.5
268.026	48321.2					268.026	55480.5
268.002	48333.3					268.002	54802.4
267.977	48360.7					267.977	54163.5
267.952	48400.6					267.952	53562.7
267.927	48449.6					267.927	52998.9
267.903	48504.6					267.903	52471
267.878	48562.2					267.878	51977.5
267.853	48619.1					267.853	51517
267.828	48671.6					267.828	51087.9
267.804	48716.4					267.804	50688.4
267.779	48749.9					267.779	50316.8
267.754	48768.5					267.754	49971.3
267.73	48768.8					267.73	49649.8
267.705	48747.3					267.705	49350.4
267.68	48700.6					267.68	49071
267.655	48625.5					267.655	48809.5
267.631	48518.8					267.631	48563.8
267.606	48377.5					267.606	48331.7
267.581	48198.5					267.581	48111
267.557	47979.3					267.557	47899.6
267.532	47717.2					267.532	47695.4
267.507	47410					267.507	47496.1
267.482	47055.5					267.482	47299.6
267.458	46651.8					267.458	47103.9
267.433	46197.3					267.433	46906.9
267.408	45690.7					267.408	46706.5
267.384	45130.9					267.384	46501
267.359	44516.9					267.359	46288.3
267.334	43848.5					267.334	46066.8
267.309	43125.1					267.309	45834.6
267.285	42347.1					267.285	45590.1
267.26	41514.7					267.26	45331.8
267.235	40628.6					267.235	45058.3
267.211	39689.8					267.211	44768.1
267.186	38699.6					267.186	44460.1
267.161	37659.4					267.161	44132.9
267.136	36571.2					267.136	43785.7
267.112	35437.2					267.112	43417.5
267.087	34259.5					267.087	43027.3
267.062	33041.1					267.062	42614.5
267.038	31784.6					267.038	42178.5
267.013	30493.3					267.013	41718.7
266.988	29170.4					266.988	41234.7
266.963	27819.5					266.963	40726.2
266.939	26444.2					266.939	40193
266.914	25048.3					266.914	39634.9
266.889	23635.9					266.889	39052
266.864	22210.9					266.864	38444.3
266.84	20777.5					266.84	37811.9
266.815	19340					266.815	37155.2
266.79	17902.5					266.79	36474.4
266.766	16469.3					266.766	35770
266.741	15044.6					266.741	35042.3
266.716	13632.7					266.716	34292
266.691	12237.6					266.691	33519.6
266.667	10863.3					266.667	32725.8
266.642	9513.89					266.642	31911.4
266.617	8193.05					266.617	31077
266.593	6904.43					266.593	30223.4
266.568	5651.49					266.568	29351.6
266.543	4437.48					266.543	28462.4
266.518	3265.43					266.518	27556.7
266.494	2138.16					266.494	26635.4
266.469	1058.2					266.469	25699.6
266.444	27.8281					266.444	24750.2
266.42	-950.914					266.42	23788.2
266.395	-1876.35					266.395	22814.6
266.37	-2747.06					266.37	21830.4
266.345	-3561.92					266.345	20836.8
266.321	-4320.13					266.321	19834.7
266.296	-5021.22					266.296	18825.2
266.271	-5665.01					266.271	17809.3
266.247	-6251.65					266.247	16788.2
266.222	-6781.61					266.222	15762.8
266.197	-7255.64					266.197	14734.2
266.172	-7674.82					266.172	13703.5
266.148	-8040.5					266.148	12671.8
266.123	-8354.34					266.123	11640
266.098	-8618.22					266.098	10609.2
266.074	-8834.33					266.074	9580.53
266.049	-9005.06					266.049	8554.93
266.024	-9133.02					266.024	7533.44
265.999	-9221.06					265.999	6517.1
265.975	-9272.18					265.975	5506.95
265.95	-9289.52					265.95	4503.98
265.925	-9276.43					265.925	3509.22
265.9	-9236.27					265.9	2523.65
265.876	-9172.62					265.876	1548.28
265.851	-9089					265.851	584.102
265.826	-8989.03					265.826	-367.898
265.802	-8876.38					265.802	-1306.76
265.777	-8754.62					265.777	-2231.52
265.752	-8627.39					265.752	-3141.2
265.727	-8498.18					265.727	-4034.89
265.703	-8370.45					265.703	-4911.64
265.678	-8247.55					265.678	-5770.55
265.653	-8132.66					265.653	-6610.71
265.629	-8028.87					265.629	-7431.26
265.604	-7939.03					265.604	-8231.33
265.579	-7865.84					265.579	-9010.1
265.554	-7811.8					265.554	-9766.77
265.53	-7779.15					265.53	-10500.5
265.505	-7769.88					265.505	-11210.7
265.48	-7785.77					265.48	-11896.5
265.456	-7828.3					265.456	-12557.4
265.431	-7898.66					265.431	-13192.6
265.406	-7997.8					265.406	-13801.6
265.381	-8126.34					265.381	-14384
265.357	-8284.64					265.357	-14939.1
265.332	-8472.73					265.332	-15466.6
265.307	-8690.37					265.307	-15966.1
265.283	-8937.01					265.283	-16437.5
265.258	-9211.84					265.258	-16880.3
265.233	-9513.73					265.233	-17294.5
265.208	-9841.33					265.208	-17680
265.184	-10193					265.184	-18036.7
265.159	-10566.8					265.159	-18364.8
265.134	-10960.7					265.134	-18664.4
265.11	-11372.4					265.11	-18935.7
265.085	-11799.2					265.085	-19179.1
265.06	-12238.5					265.06	-19394.9
265.035	-12687.5					265.035	-19583.7
265.011	-13143					265.011	-19746
264.986	-13602.1					264.986	-19882.4
264.961	-14061.4					264.961	-19993.6
264.937	-14517.7					264.937	-20080.6
264.912	-14967.7					264.912	-20144.2
264.887	-15408.1					264.887	-20185.3
264.862	-15835.5					264.862	-20205
264.838	-16246.6					264.838	-20204.5
264.813	-16638.2					264.813	-20184.8
264.788	-17007.1					264.788	-20147.2
264.763	-17350.3					264.763	-20093.1
264.739	-17665					264.739	-20023.7
264.714	-17948.2					264.714	-19940.5
264.689	-18197.6					264.689	-19844.9
264.665	-18410.6					264.665	-19738.2
264.64	-18585.1					264.64	-19622.1
264.615	-18719.2					264.615	-19497.9
264.59	-18811.3					264.59	-19367.2
264.566	-18859.8					264.566	-19231.4
264.541	-18863.6					264.541	-19092.1
264.516	-18822					264.516	-18950.6
264.492	-18734.3					264.492	-18808.4
264.467	-18600.2					264.467	-18666.9
264.442	-18419.9					264.442	-18527.5
264.417	-18193.7					264.417	-18391.3
264.393	-17922.2					264.393	-18259.7
264.368	-17606.5					264.368	-18133.7
264.343	-17247.8					264.343	-18014.4
264.319	-16847.7					264.319	-17902.8
264.294	-16408.1					264.294	-17799.9
264.269	-15931					264.269	-17706.2
264.244	-15418.9					264.244	-17622.6
264.22	-14874.5					264.22	-17549.5
264.195	-14300.6					264.195	-17487.4
264.17	-13700.4					264.17	-17436.6
264.146	-13077.1					264.146	-17397.3
264.121	-12434.2					264.121	-17369.5
264.096	-11775.3					264.096	-17353.1
264.071	-11104.3					264.071	-17347.9
264.047	-10424.9					264.047	-17353.5
264.022	-9741.08					264.022	-17369.5
263.997	-9056.87					263.997	-17395.2
263.973	-8376.26					263.973	-17429.9
263.948	-7703.28					263.948	-17472.7
263.923	-7041.92					263.923	-17522.5
263.898	-6396.12					263.898	-17578.4
263.874	-5769.73					263.874	-17639
263.849	-5166.51					263.849	-17703
263.824	-4590.06					263.824	-17769
263.799	-4043.85					263.799	-17835.4
263.775	-3531.16					263.775	-17900.8
263.75	-3055.06					263.75	-17963.4
263.725	-2618.41					263.725	-18021.5
263.701	-2223.8					263.701	-18073.4
263.676	-1873.56					263.676	-18117.3
263.651	-1569.77					263.651	-18151.4
263.626	-1314.19					263.626	-18173.8
263.602	-1108.25					263.602	-18182.8
263.577	-953.109					263.577	-18176.6
263.552	-849.555					263.552	-18153.3
263.528	-798.07					263.528	-18111.4
263.503	-798.781					263.503	-18049.1
263.478	-851.484					263.478	-17964.9
263.453	-955.602					263.453	-17857.2
263.429	-1110.27					263.429	-17724.8
263.404	-1314.23					263.404	-17566.2
263.379	-1565.97					263.379	-17380.3
263.355	-1863.56					263.355	-17166.2
263.33	-2204.85					263.33	-16922.8
263.305	-2587.38					263.305	-16649.6
263.28	-3008.35					263.28	-16345.8
263.256	-3464.78					263.256	-16011.1
263.231	-3953.4					263.231	-15645.3
263.206	-4470.72					263.206	-15248.2
263.182	-5013.05					263.182	-14820.1
263.157	-5576.55					263.157	-14361.1
263.132	-6157.18					263.132	-13872
263.107	-6750.85					263.107	-13353.2
263.083	-7353.29					263.083	-12805.8
263.058	-7960.2					263.058	-12230.8
263.033	-8567.23					263.033	-11629.4
263.009	-9170.05					263.009	-11003
262.984	-9764.23					262.984	-10353.4
262.959	-10345.6					262.959	-9682.19
262.934	-10909.7					262.934	-8991.38
262.91	-11452.6					262.91	-8283.02
262.885	-11970.3					262.885	-7559.36
262.86	-12458.8					262.86	-6822.72
262.835	-12914.4					262.835	-6075.56
262.811	-13333.8					262.811	-5320.45
262.786	-13713.6					262.786	-4560.02
262.761	-14050.9					262.761	-3797.01
262.737	-14342.9					262.737	-3034.14
262.712	-14587.2					262.712	-2274.25
262.687	-14781.6					262.687	-1520.16
262.662	-14924.3					262.662	-774.688
262.638	-15013.9					262.638	-40.6562
262.613	-15049.1					262.613	679.156
262.588	-15029.2					262.588	1382.04
262.564	-14953.7					262.564	2065.33
262.539	-14822.6					262.539	2726.43
262.514	-14636.2					262.514	3362.89
262.489	-14395.1					262.489	3972.35
262.465	-14100.2					262.465	4552.61
262.44	-13753.1					262.44	5101.59
262.415	-13355.3					262.415	5617.42
262.391	-12908.9					262.391	6098.37
262.366	-12416.4					262.366	6542.91
262.341	-11880.3					262.341	6949.71
262.316	-11303.6					262.316	7317.7
262.292	-10689.6					262.292	7645.98
262.267	-10041.8					262.267	7933.9
262.242	-9363.95					262.242	8181.06
262.218	-8659.97					262.218	8387.27
262.193	-7934.02					262.193	8552.62
262.168	-7190.4					262.168	8677.42
262.143	-6433.52					262.143	8762.25
262.119	-5667.97					262.119	8807.91
262.094	-4898.34					262.094	8815.45
262.069	-4129.34					262.069	8786.18
262.045	-3365.62					262.045	8721.59
262.02	-2611.91					262.02	8623.45
261.995	-1872.87					261.995	8493.68
261.97	-1153.08					261.97	8334.45
261.946	-457.039					261.946	8148.09
261.921	210.852					261.921	7937.14
261.896	846.383					261.896	7704.23
261.871	1445.5					261.871	7452.2
261.847	2004.33					261.847	7183.96
261.822	2519.24					261.822	6902.57
261.797	2986.82					261.797	6611.16
261.773	3403.98					261.773	6312.91
261.748	3767.85					261.748	6011.04
261.723	4075.9					261.723	5708.82
261.698	4325.91					261.698	5409.52
261.674	4515.98					261.674	5116.37
261.649	4644.58					261.649	4832.55
261.624	4710.5					261.624	4561.2
261.6	4712.9					261.6	4305.38
261.575	4651.32					261.575	4068.02
261.55	4525.64					261.55	3851.89
261.525	4336.15					261.525	3659.7
261.501	4083.44					261.501	3493.91
261.476	3768.52					261.476	3356.84
261.451	3392.72					261.451	3250.59
261.427	2957.73					261.427	3177.02
261.402	2465.6					261.402	3137.82
261.377	1918.65					261.377	3134.36
261.352	1319.55					261.352	3167.8
261.328	671.258					261.328	3239.01
261.303	-23					261.303	3348.59
261.278	-759.75					261.278	3496.84
261.254	-1535.27					261.254	3683.79
261.229	-2345.62					261.229	3909.19
261.204	-3186.7					261.204	4172.45
261.179	-4054.22					261.179	4472.76
261.155	-4943.73					261.155	4808.94
261.13	-5850.73					261.13	5179.58
261.105	-6770.58					261.105	5582.98
261.081	-7698.57					261.081	6017.16
261.056	-8630.01					261.056	6479.92
261.031	-9560.18					261.031	6968.75
261.006	-10484.4					261.006	7480.95
260.982	-11397.9					260.982	8013.62
260.957	-12296.2					260.957	8563.6
260.932	-13174.8					260.932	9127.62
260.907	-14029.4					260.907	9702.18
260.883	-14855.7					260.883	10283.7
260.858	-15649.7					260.858	10868.4
260.833	-16407.5					260.833	11452.5
260.809	-17125.5					260.809	12032.2
260.784	-17800.4					260.784	12603.4
260.759	-18428.9					260.759	13162.2
260.734	-19008.1					260.734	13704.7
260.71	-19535.5					260.71	14226.8
260.685	-20008.8					260.685	14724.9
260.66	-20425.8					260.66	15194.9
260.636	-20784.9					260.636	15633.3
260.611	-21084.6					260.611	16036.6
260.586	-21324					260.586	16401.1
260.561	-21502.1					260.561	16723.9
260.537	-21618.7					260.537	17001.7
260.512	-21673.5					260.512	17231.8
260.487	-21666.8					260.487	17411.5
260.463	-21599					260.463	17538.7
260.438	-21470.9					260.438	17611.1
260.413	-21283.7					260.413	17627.1
260.388	-21038.8					260.388	17585.1
260.364	-20737.8					260.364	17484
260.339	-20382.5					260.339	17323
260.314	-19975.2					260.314	17101.6
260.29	-19518.4					260.29	16819.5
260.265	-19014.4					260.265	16477
260.24	-18466.2					260.24	16074.5
260.215	-17876.7					260.215	15612.9
260.191	-17249					260.191	15093.4
260.166	-16586.3					260.166	14517.5
260.141	-15892.1					260.141	13886.9
260.117	-15169.6					260.117	13204
260.092	-14422.6					260.092	12471
260.067	-13654.4					260.067	11690.8
260.042	-12868.7					260.042	10866.4
260.018	-12069					260.018	10001
259.993	-11258.9					259.993	9098.25
259.968	-10442					259.968	8161.82
259.943	-9621.57					259.943	7195.69
259.919	-8801.13					259.919	6203.98
259.894	-7983.92					259.894	5190.97
259.869	-7173.1					259.869	4161.09
259.845	-6371.7					259.845	3118.89
259.82	-5582.63					259.82	2068.97
259.795	-4808.59					259.795	1015.98
259.77	-4052.16					259.77	-35.3438
259.746	-3315.7					259.746	-1080.33
259.721	-2601.39					259.721	-2114.28
259.696	-1911.22					259.696	-3132.57
259.672	-1246.95					259.672	-4130.64
259.647	-610.156					259.647	-5104.03
259.622	-2.15625					259.622	-6048.41
259.597	575.906					259.597	-6959.61
259.573	1123.13					259.573	-7833.61
259.548	1638.85					259.548	-8666.6
259.523	2122.57					259.523	-9454.96
259.499	2574.05					259.499	-10195.3
259.474	2993.2					259.474	-10884.6
259.449	3380.22					259.449	-11519.9
259.424	3735.4					259.424	-12098.7
259.4	4059.3					259.4	-12618.7
259.375	4352.58					259.375	-13077.9
259.35	4616.12					259.35	-13474.6
259.326	4850.91					259.326	-13807.6
259.301	5058.12					259.301	-14075.7
259.276	5238.99					259.276	-14278.4
259.251	5394.88					259.251	-14415.1
259.227	5527.3					259.227	-14486
259.202	5637.77					259.202	-14491.3
259.177	5727.93					259.177	-14431.5
259.153	5799.42					259.153	-14307.6
259.128	5853.92					259.128	-14120.8
259.103	5893.18					259.103	-13872.6
259.078	5918.91					259.078	-13564.8
259.054	5932.83					259.054	-13199.4
259.029	5936.59					259.029	-12778.7
259.004	5931.84					259.004	-12305.3
258.979	5920.19					258.979	-11781.8
258.955	5903.16					258.955	-11211.2
258.93	5882.21					258.93	-10596.5
258.905	5858.7					258.905	-9941.16
258.881	5833.91					258.881	-9248.41
258.856	5808.98					258.856	-8521.8
258.831	5784.98					258.831	-7764.88
258.806	5762.86					258.806	-6981.32
258.782	5743.41					258.782	-6174.79
258.757	5727.32					258.757	-5349
258.732	5715.14					258.732	-4507.65
258.708	5707.29					258.708	-3654.41
258.683	5704.06					258.683	-2792.91
258.658	5705.62					258.658	-1926.71
258.633	5711.95					258.633	-1059.27
258.609	5722.97					258.609	-193.953
258.584	5738.46					258.584	665.984
258.559	5758.07					258.559	1517.48
258.535	5781.33					258.535	2357.59
258.51	5807.69					258.51	3183.53
258.485	5836.47					258.485	3992.72
258.46	5866.94					258.46	4782.79
258.436	5898.25					258.436	5551.55
258.411	5929.52					258.411	6297.03
258.386	5959.81					258.386	7017.48
258.362	5988.1					258.362	7711.35
258.337	6013.35					258.337	8377.37
258.312	6034.52					258.312	9014.44
258.287	6050.54					258.287	9621.73
258.263	6060.33					258.263	10198.6
258.238	6062.87					258.238	10744.6
258.213	6057.11					258.213	11259.7
258.189	6042.05					258.189	11743.7
258.164	6016.79					258.164	12197
258.139	5980.45					258.139	12619.9
258.114	5932.19					258.114	13013
258.09	5871.34					258.09	13377.1
258.065	5797.22					258.065	13713.2
258.04	5709.33					258.04	14022.1
258.015	5607.22					258.015	14305.2
257.991	5490.62					257.991	14563.7
257.966	5359.3					257.966	14799
257.941	5213.23					257.941	15012.6
257.917	5052.45					257.917	15206
257.892	4877.16					257.892	15380.7
257.867	4687.71					257.867	15538.5
257.842	4484.54					257.842	15680.8
257.818	4268.28					257.818	15809.3
257.793	4039.64					257.793	15925.6
257.768	3799.51					257.768	16031.2
257.744	3548.84					257.744	16127.8
257.719	3288.77					257.719	16216.6
257.694	3020.48					257.694	16299.1
257.669	2745.37					257.669	16376.6
257.645	2464.81					257.645	16450.2
257.62	2180.34					257.62	16521
257.595	1893.57					257.595	16590
257.571	1606.16					257.571	16658
257.546	1319.84					257.546	16725.6
257.521	1036.37					257.521	16793.6
257.496	757.57					257.496	16862.2
257.472	485.266					257.472	16931.7
257.447	221.305					257.447	17002.3
257.422	-32.5234					257.422	17073.9
257.398	-274.383					257.398	17146.5
257.373	-502.516					257.373	17219.7
257.348	-715.195					257.348	17293.1
257.323	-910.773					257.323	17366.1
257.299	-1087.67					257.299	17438.1
257.274	-1244.38					257.274	17508.2
257.249	-1379.52					257.249	17575.7
257.225	-1491.83					257.225	17639.4
257.2	-1580.16					257.2	17698.4
257.175	-1643.5					257.175	17751.5
257.15	-1681					257.15	17797.6
257.126	-1691.96					257.126	17835.3
257.101	-1675.86					257.101	17863.4
257.076	-1632.31					257.076	17880.6
257.051	-1561.18					257.051	17885.7
257.027	-1462.42					257.027	17877.3
257.002	-1336.29					257.002	17854.2
256.977	-1183.14					256.977	17815.1
256.953	-1003.59					256.953	17759
256.928	-798.375					256.928	17684.6
256.903	-568.508					256.903	17591
256.878	-315.125					256.878	17477.1
256.854	-39.6016					256.854	17342.3
256.829	256.539					256.829	17185.6
256.804	571.57					256.804	17006.6
256.78	903.641					256.78	16804.6
256.755	1250.7					256.755	16579.4
256.73	1610.55					256.73	16330.7
256.705	1980.86					256.705	16058.5
256.681	2359.19					256.681	15762.9
256.656	2742.95					256.656	15444
256.631	3129.48					256.631	15102.2
256.607	3516.02					256.607	14738.1
256.582	3899.73					256.582	14352.4
256.557	4277.75					256.557	13945.9
256.532	4647.14					256.532	13519.5
256.508	5004.98					256.508	13074.4
256.483	5348.32					256.483	12611.9
256.458	5674.22					256.458	12133.2
256.434	5979.78					256.434	11640
256.409	6262.18					256.409	11133.7
256.384	6518.62					256.384	10616
256.359	6746.41					256.359	10088.8
256.335	6942.96					256.335	9553.82
256.31	7105.81					256.31	9012.99
256.285	7232.59					256.285	8468.25
256.261	7321.15					256.261	7921.55
256.236	7369.45					256.236	7374.89
256.211	7375.64					256.211	6830.23
256.186	7338.09					256.186	6289.52
256.162	7255.34					256.162	5754.72
256.137	7126.16					256.137	5227.7
256.112	6949.55					256.112	4710.27
256.087	6724.72					256.087	4204.19
256.063	6451.15					256.063	3711.12
256.038	6128.53					256.038	3232.63
256.013	5756.84					256.013	2770.16
255.989	5336.27					255.989	2325.02
255.964	4867.31					255.964	1898.4
255.939	4350.65					255.939	1491.35
255.914	3787.29					255.914	1104.75
255.89	3178.43					255.89	739.328
255.865	2525.53					255.865	395.633
255.84	1830.3					255.84	74.0703
255.816	1094.65					255.816	-225.148
255.791	320.766					255.791	-502.016
255.766	-489.016					255.766	-756.648
255.741	-1332.11					255.741	-989.383
255.717	-2205.79					255.717	-1200.7
255.692	-3107.12					255.692	-1391.24
255.667	-4033.02					255.667	-1561.88
255.643	-4980.27					255.643	-1713.55
255.618	-5945.51					255.618	-1847.42
255.593	-6925.28					255.593	-1964.77
255.568	-7916.05					255.568	-2066.98
255.544	-8914.21					255.544	-2155.59
255.519	-9916.06					255.519	-2232.23
255.494	-10917.9					255.494	-2298.62
255.47	-11916.1					255.47	-2356.57
255.445	-12906.8					255.445	-2407.92
255.42	-13886.5					255.42	-2454.62
255.395	-14851.4					255.395	-2498.56
255.371	-15798					255.371	-2541.73
255.346	-16722.9					255.346	-2586.06
255.321	-17622.7					255.321	-2633.48
255.297	-18494.2					255.297	-2685.88
255.272	-19334.1					255.272	-2745.07
255.247	-20139.7					255.247	-2812.81
255.222	-20908.1					255.222	-2890.79
255.198	-21636.7					255.198	-2980.55
255.173	-22323.2					255.173	-3083.52
255.148	-22965.4					255.148	-3201.02
255.123	-23561.4					255.123	-3334.16
255.099	-24109.4					255.099	-3483.97
255.074	-24608.1					255.074	-3651.24
255.049	-25056.2					255.049	-3836.62
255.025	-25452.7					255.025	-4040.5
255	-25797.1					255	-4263.15
254.975	-26088.8					254.975	-4504.57
254.95	-26327.7					254.95	-4764.59
254.926	-26513.9					254.926	-5042.79
254.901	-26647.9					254.901	-5338.55
254.876	-26730.2					254.876	-5651.03
254.852	-26761.7					254.852	-5979.18
254.827	-26743.6					254.827	-6321.74
254.802	-26677.2					254.802	-6677.25
254.777	-26564.1					254.777	-7044.02
254.753	-26406.3					254.753	-7420.19
254.728	-26205.6					254.728	-7803.73
254.703	-25964.4					254.703	-8192.45
254.679	-25685					254.679	-8583.96
254.654	-25370					254.654	-8975.77
254.629	-25022.1					254.629	-9365.25
254.604	-24644.3					254.604	-9749.66
254.58	-24239.4					254.58	-10126.2
254.555	-23810.6					254.555	-10491.9
254.53	-23360.9					254.53	-10843.9
254.506	-22893.6					254.506	-11179.2
254.481	-22411.9					254.481	-11494.7
254.456	-21919					254.456	-11787.6
254.431	-21418.3					254.431	-12054.8
254.407	-20913					254.407	-12293.4
254.382	-20406.2					254.382	-12500.7
254.357	-19901.1					254.357	-12674
254.333	-19400.8					254.333	-12810.5
254.308	-18908.2					254.308	-12907.9
254.283	-18426.3					254.283	-12963.8
254.258	-17957.6					254.258	-12976.1
254.234	-17504.9					254.234	-12942.9
254.209	-17070.5					254.209	-12862.4
254.184	-16656.7					254.184	-12733.1
254.159	-16265.6					254.159	-12553.7
254.135	-15899.1					254.135	-12323.4
254.11	-15558.9					254.11	-12041.2
254.085	-15246.3					254.085	-11706.8
254.061	-14962.7					254.061	-11320
254.036	-14709.1					254.036	-10880.8
254.011	-14486.2					254.011	-10389.6
253.986	-14294.7					253.986	-9847.16
253.962	-14134.9					253.962	-9254.46
253.937	-14006.8					253.937	-8612.73
253.912	-13910.4					253.912	-7923.55
253.888	-13845.2					253.888	-7188.77
253.863	-13810.7					253.863	-6410.52
253.838	-13806					253.838	-5591.16
253.813	-13830.3					253.813	-4733.38
253.789	-13882.2					253.789	-3840.04
253.764	-13960.3					253.764	-2914.26
253.739	-14063.1					253.739	-1959.37
253.715	-14188.8					253.715	-978.906
253.69	-14335.5					253.69	23.4375
253.665	-14501.2					253.665	1043.82
253.64	-14683.7					253.64	2078.24
253.616	-14880.7					253.616	3122.62
253.591	-15089.9					253.591	4172.73
253.566	-15308.8					253.566	5224.36
253.542	-15534.9					253.542	6273.2
253.517	-15765.6					253.517	7314.96
253.492	-15998.5					253.492	8345.34
253.467	-16230.9					253.467	9360.08
253.443	-16460.3					253.443	10355
253.418	-16684.1					253.418	11326
253.393	-16899.9					253.393	12269
253.369	-17105.2					253.369	13180.2
253.344	-17297.8					253.344	14055.9
253.319	-17475.3					253.319	14892.6
253.294	-17635.7					253.294	15686.9
253.27	-17776.9					253.27	16435.7
253.245	-17897.2					253.245	17136.1
253.22	-17994.7					253.22	17785.6
253.195	-18068					253.195	18381.8
253.171	-18115.8					253.171	18922.5
253.146	-18136.7					253.146	19406.1
253.121	-18129.8					253.121	19831.1
253.097	-18094.4					253.097	20196.3
253.072	-18029.8					253.072	20500.9
253.047	-17935.6					253.047	20744.4
253.022	-17811.7					253.022	20926.6
252.998	-17658.2					252.998	21047.6
252.973	-17475.2					252.973	21107.9
252.948	-17263.2					252.948	21108.2
252.924	-17022.9					252.924	21049.8
252.899	-16755.2					252.899	20933.8
252.874	-16461.1					252.874	20762.1
252.849	-16141.8					252.849	20536.6
252.825	-15798.8					252.825	20259.6
252.8	-15433.6					252.8	19933.4
252.775	-15048.1					252.775	19560.9
252.751	-14644.2					252.751	19145
252.726	-14223.9					252.726	18688.7
252.701	-13789.3					252.701	18195.4
252.676	-13342.8					252.676	17668.6
252.652	-12886.6					252.652	17111.7
252.627	-12423.4					252.627	16528.6
252.602	-11955.6					252.602	15923
252.578	-11485.8					252.578	15298.7
252.553	-11016.5					252.553	14659.6
252.528	-10550.4					252.528	14009.4
252.503	-10090.2					252.503	13352.2
252.479	-9638.29					252.479	12691.6
252.454	-9197.4					252.454	12031.5
252.429	-8769.98					252.429	11375.3
252.405	-8358.49					252.405	10726.8
252.38	-7965.3					252.38	10089.2
252.355	-7592.7					252.355	9465.88
252.33	-7242.82					252.33	8859.8
252.306	-6917.73					252.306	8273.84
252.281	-6619.31					252.281	7710.66
252.256	-6349.36					252.256	7172.71
252.231	-6109.45					252.231	6662.15
252.207	-5901.04					252.207	6180.93
252.182	-5725.39					252.182	5730.71
252.157	-5583.59					252.157	5312.9
252.133	-5476.53					252.133	4928.61
252.108	-5404.92					252.108	4578.69
252.083	-5369.27					252.083	4263.7
252.058	-5369.91					252.058	3983.92
252.034	-5406.94					252.034	3739.34
252.009	-5480.29					252.009	3529.66
251.984	-5589.69					251.984	3354.34
251.96	-5734.65					251.96	3212.54
251.935	-5914.54					251.935	3103.2
251.91	-6128.5					251.91	3024.98
251.885	-6375.52					251.885	2976.33
251.861	-6654.42					251.861	2955.48
251.836	-6963.84					251.836	2960.46
251.811	-7302.3					251.811	2989.11
251.787	-7668.12					251.787	3039.09
251.762	-8059.6					251.762	3107.95
251.737	-8474.78					251.737	3193.08
251.712	-8911.72					251.712	3291.8
251.688	-9368.3					251.688	3401.3
251.663	-9842.37					251.663	3518.76
251.638	-10331.7					251.638	3641.28
[truncated: 14,394 more rows]

## Sheet: Figure 3a
wavenumber	spongin spectrum	amide I band
3200.69	-111.082	--
3200.1	-113.274	--
3199.5	-102.11	--
3198.9	-80.8205	--
3198.3	-57.207	--
3197.7	-40.377	--
3197.1	-32.5339	--
3196.51	-30.9389	--
3195.91	-43.0285	--
3195.31	-60.4742	--
3194.71	-76.2885	--
3194.11	-85.1815	--
3193.51	-90.508	--
3192.91	-95.2023	--
3192.31	-95.0013	--
3191.71	-91.1343	--
3191.11	-86.4227	--
3190.51	-80.3871	--
3189.91	-70.835	--
3189.31	-59.7382	--
3188.71	-52.4017	--
3188.11	-56.7435	--
3187.51	-66.489	--
3186.91	-75.3347	--
3186.31	-80.156	--
3185.71	-81.0515	--
3185.11	-72.9044	--
3184.51	-58.9419	--
3183.91	-38.3894	--
3183.31	-22.585	--
3182.71	-9.96009	--
3182.11	-2.76271	--
3181.51	-7.00632	--
3180.91	-21.7411	--
3180.31	-41.0787	--
3179.7	-58.7461	--
3179.1	-67.8881	--
3178.5	-71.3417	--
3177.9	-66.2902	--
3177.3	-62.0351	--
3176.7	-57.97	--
3176.1	-53.0771	--
3175.49	-51.5876	--
3174.89	-50.9666	--
3174.29	-53.2333	--
3173.69	-57.7638	--
3173.08	-61.4679	--
3172.48	-65.6853	--
3171.88	-62.5822	--
3171.28	-58.7738	--
3170.67	-54.6928	--
3170.07	-51.5921	--
3169.47	-50.6079	--
3168.87	-50.8871	--
3168.26	-51.0403	--
3167.66	-48.1191	--
3167.06	-42.1257	--
3166.45	-44.434	--
3165.85	-44.6035	--
3165.25	-46.7778	--
3164.64	-45.8205	--
3164.04	-42.0767	--
3163.44	-34.2386	--
3162.83	-22.7903	--
3162.23	-16.9077	--
3161.62	-21.2394	--
3161.02	-24.1017	--
3160.42	-28.6203	--
3159.81	-30.3719	--
3159.21	-28.1769	--
3158.6	-18.52	--
3158	-5.78529	--
3157.39	-3.38769	--
3156.79	-7.83585	--
3156.18	-21.8934	--
3155.58	-42.1468	--
3154.97	-66.8322	--
3154.37	-81.6166	--
3153.76	-81.9435	--
3153.16	-66.109	--
3152.55	-46.3725	--
3151.95	-24.7438	--
3151.34	-9.73083	--
3150.74	1.08201	--
3150.13	0.3133	--
3149.52	-0.55049	--
3148.92	-8.09755	--
3148.31	-18.9583	--
3147.71	-33.6074	--
3147.1	-50.2517	--
3146.49	-57.5018	--
3145.89	-53.8988	--
3145.28	-38.4886	--
3144.67	-16.7181	--
3144.07	0.27632	--
3143.46	10.7508	--
3142.85	16.9147	--
3142.25	12.3903	--
3141.64	10.9585	--
3141.03	7.89171	--
3140.43	11.7752	--
3139.82	7.34804	--
3139.21	-1.84953	--
3138.6	-5.47444	--
3138	-3.866	--
3137.39	-2.73186	--
3136.78	4.79082	--
3136.17	8.25927	--
3135.56	11.723	--
3134.96	2.18288	--
3134.35	-11.1218	--
3133.74	-12.7021	--
3133.13	-10.3316	--
3132.52	-3.75346	--
3131.91	8.08183	--
3131.31	22.528	--
3130.7	32.5756	--
3130.09	32.3626	--
3129.48	26.8811	--
3128.87	20.8083	--
3128.26	11.8521	--
3127.65	3.46119	--
3127.04	-4.99698	--
3126.43	-5.58212	--
3125.82	-6.10272	--
3125.21	-2.06276	--
3124.61	8.89455	--
3124	22.5337	--
3123.39	37.9101	--
3122.78	44.7492	--
3122.17	35.5179	--
3121.56	18.4236	--
3120.95	-6.33827	--
3120.34	-27.8839	--
3119.72	-33.2652	--
3119.11	-27.5306	--
3118.5	-8.81648	--
3117.89	11.6602	--
3117.28	25.7012	--
3116.67	29.8717	--
3116.06	22.4152	--
3115.45	6.9461	--
3114.84	-5.48328	--
3114.23	-18.3191	--
3113.62	-15.7423	--
3113	-5.82615	--
3112.39	8.08521	--
3111.78	20.7608	--
3111.17	22.7639	--
3110.56	9.8893	--
3109.95	-4.56514	--
3109.33	-10.9894	--
3108.72	0.97275	--
3108.11	17.3324	--
3107.5	39.0646	--
3106.88	60.009	--
3106.27	65.1947	--
3105.66	58.8994	--
3105.05	55.4867	--
3104.43	58.2446	--
3103.82	61.7467	--
3103.21	57.8966	--
3102.6	51.5826	--
3101.98	40.6615	--
3101.37	24.4126	--
3100.76	12.3814	--
3100.14	9.25348	--
3099.53	9.92688	--
3098.92	13.9349	--
3098.3	20.0603	--
3097.69	33.6425	--
3097.07	42.9091	--
3096.46	50.0975	--
3095.85	51.1933	--
3095.23	47.6248	--
3094.62	40.4261	--
3094	31.1985	--
3093.39	23.3952	--
3092.78	22.8969	--
3092.16	23.5902	--
3091.55	24.8199	--
3090.93	24.3168	--
3090.32	28.1538	--
3089.7	35.0737	--
3089.09	35.5289	--
3088.47	35.9906	--
3087.86	35.32	--
3087.24	42.5363	--
3086.62	47.5506	--
3086.01	58.3012	--
3085.39	71.3287	--
3084.78	79.4746	--
3084.16	80.2743	--
3083.55	80.4021	--
3082.93	72.2738	--
3082.31	69.7307	--
3081.7	65.0452	--
3081.08	65.4539	--
3080.47	61.4252	--
3079.85	59.7709	--
3079.23	68.3208	--
3078.62	82.4831	--
3078	89.7562	--
3077.38	99.2239	--
3076.77	105.42	--
3076.15	106.357	--
3075.53	101.505	--
3074.91	100.35	--
3074.3	104.317	--
3073.68	103.471	--
3073.06	92.3636	--
3072.44	82.8445	--
3071.83	81.8641	--
3071.21	80.0114	--
3070.59	88.9314	--
3069.97	102.386	--
3069.35	117.819	--
3068.74	131.484	--
3068.12	135.927	--
3067.5	141.324	--
3066.88	150.478	--
3066.26	148.835	--
3065.64	148.919	--
3065.03	139.441	--
3064.41	134.864	--
3063.79	133.981	--
3063.17	131.192	--
3062.55	134.094	--
3061.93	137.524	--
3061.31	137.607	--
3060.69	135.558	--
3060.07	128.126	--
3059.45	136.127	--
3058.83	142.952	--
3058.21	148.212	--
3057.59	149.282	--
3056.97	150.569	--
3056.35	151.362	--
3055.73	150.634	--
3055.11	153.43	--
3054.49	167.355	--
3053.87	177.105	--
3053.25	180.38	--
3052.63	176.267	--
3052.01	177.4	--
3051.39	174.838	--
3050.77	168.301	--
3050.15	161.98	--
3049.53	159.159	--
3048.9	150.422	--
3048.28	137.839	--
3047.66	130.852	--
3047.04	129.938	--
3046.42	127.498	--
3045.8	128.541	--
3045.18	135.466	--
3044.55	153.361	--
3043.93	162.104	--
3043.31	167.552	--
3042.69	175.61	--
3042.06	175.839	--
3041.44	167.905	--
3040.82	160.415	--
3040.2	155.397	--
3039.57	161.821	--
3038.95	163.059	--
3038.33	161.675	--
3037.71	168.098	--
3037.08	177.555	--
3036.46	181.558	--
3035.84	180.732	--
3035.21	177.254	--
3034.59	179.64	--
3033.97	180.85	--
3033.34	181.799	--
3032.72	189.502	--
3032.1	207.975	--
3031.47	223.318	--
3030.85	231.047	--
3030.22	236.013	--
3029.6	244.722	--
3028.98	247.818	--
3028.35	246.736	--
3027.73	245.334	--
3027.1	256.971	--
3026.48	270.382	--
3025.85	288.068	--
3025.23	311.51	--
3024.6	335.393	--
3023.98	346.357	--
3023.35	348.923	--
3022.73	349.109	--
3022.1	353.851	--
3021.48	355.232	--
3020.85	361.936	--
3020.23	368.761	--
3019.6	373.552	--
3018.97	378.51	--
3018.35	384.234	--
3017.72	394.204	--
3017.1	407.298	--
3016.47	414.123	--
3015.84	417.316	--
3015.22	420.226	--
3014.59	420.907	--
3013.96	423.921	--
3013.34	428.527	--
3012.71	445.708	--
3012.08	469.091	--
3011.46	491.608	--
3010.83	513.879	--
3010.2	540.131	--
3009.57	551.822	--
3008.95	548.373	--
3008.32	540.146	--
3007.69	544.011	--
3007.06	555.426	--
3006.44	578.242	--
3005.81	610.684	--
3005.18	654.967	--
3004.55	685.53	--
3003.93	707.346	--
3003.3	729.176	--
3002.67	767.865	--
3002.04	810.156	--
3001.41	856.036	--
3000.78	895.687	--
3000.15	932.468	--
2999.53	946.968	--
2998.9	953.921	--
2998.27	948.275	--
2997.64	952.442	--
2997.01	954.063	--
2996.38	964.534	--
2995.75	985.503	--
2995.12	1027.76	--
2994.49	1081.86	--
2993.86	1147.01	--
2993.23	1197.85	--
2992.6	1239.16	--
2991.97	1260.29	--
2991.34	1262.21	--
2990.71	1258.81	--
2990.08	1265.57	--
2989.45	1290.95	--
2988.82	1332.66	--
2988.19	1379.26	--
2987.56	1420.73	--
2986.93	1452.9	--
2986.3	1461.11	--
2985.67	1467.49	--
2985.04	1480.76	--
2984.41	1510.76	--
2983.77	1560.63	--
2983.14	1623.15	--
2982.51	1680.62	--
2981.88	1728.63	--
2981.25	1749.4	--
2980.62	1762.09	--
2979.98	1767.36	--
2979.35	1772.57	--
2978.72	1788.75	--
2978.09	1810.61	--
2977.46	1837.17	--
2976.82	1865.59	--
2976.19	1888.21	--
2975.56	1918.47	--
2974.93	1947.52	--
2974.29	1970.4	--
2973.66	1979.02	--
2973.03	1976.26	--
2972.4	1968.01	--
2971.76	1962.07	--
2971.13	1963.12	--
2970.5	1983	--
2969.86	2017.67	--
2969.23	2058.5	--
2968.6	2094.25	--
2967.96	2126.45	--
2967.33	2150.57	--
2966.69	2168.65	--
2966.06	2180.01	--
2965.43	2192.45	--
2964.79	2217.99	--
2964.16	2255.88	--
2963.52	2299.82	--
2962.89	2341.32	--
2962.25	2380.37	--
2961.62	2414.06	--
2960.98	2438.51	--
2960.35	2463.4	--
2959.72	2500.3	--
2959.08	2547.32	--
2958.44	2595.33	--
2957.81	2641.23	--
2957.17	2681.69	--
2956.54	2713.78	--
2955.9	2741.61	--
2955.27	2773.96	--
2954.63	2812.96	--
2954	2864.39	--
2953.36	2922.37	--
2952.72	2986.46	--
2952.09	3036.24	--
2951.45	3074.09	--
2950.82	3115.05	--
2950.18	3151.11	--
2949.54	3189.61	--
2948.91	3238.18	--
2948.27	3287.84	--
2947.63	3345	--
2947	3392.15	--
2946.36	3440.83	--
2945.72	3505.82	--
2945.08	3568.87	--
2944.45	3637.12	--
2943.81	3703.72	--
2943.17	3759.83	--
2942.53	3810.16	--
2941.9	3838.17	--
2941.26	3858.24	--
2940.62	3884.34	--
2939.98	3906.76	--
2939.35	3923.94	--
2938.71	3943.6	--
2938.07	3970.86	--
2937.43	4001.97	--
2936.79	4028.89	--
2936.15	4054.52	--
2935.51	4087.96	--
2934.88	4115.99	--
2934.24	4119.41	--
2933.6	4120.57	--
2932.96	4118	--
2932.32	4110.75	--
2931.68	4115.41	--
2931.04	4119.26	--
2930.4	4119.36	--
2929.76	4102.88	--
2929.12	4061.38	--
2928.48	4023.25	--
2927.84	3980.2	--
2927.2	3942.27	--
2926.56	3932.12	--
2925.92	3914.84	--
2925.28	3872.17	--
2924.64	3816.17	--
2924	3754.09	--
2923.36	3704.9	--
2922.72	3665.75	--
2922.08	3639.47	--
2921.44	3627.34	--
2920.8	3595.07	--
2920.16	3535.7	--
2919.52	3470.93	--
2918.87	3396.05	--
2918.23	3324	--
2917.59	3265.7	--
2916.95	3219.84	--
2916.31	3187.91	--
2915.67	3159.12	--
2915.02	3131.55	--
2914.38	3110.45	--
2913.74	3076.51	--
2913.1	3026.93	--
2912.46	2972.6	--
2911.81	2917.7	--
2911.17	2866.98	--
2910.53	2809.45	--
2909.89	2754.18	--
2909.24	2712.56	--
2908.6	2667.84	--
2907.96	2615	--
2907.31	2567.45	--
2906.67	2530.52	--
2906.03	2500.6	--
2905.38	2463.6	--
2904.74	2430.13	--
2904.1	2411.88	--
2903.45	2383.78	--
2902.81	2352.6	--
2902.17	2314.97	--
2901.52	2274.95	--
2900.88	2233.25	--
2900.23	2193.29	--
2899.59	2163.6	--
2898.95	2156.32	--
2898.3	2141.4	--
2897.66	2129.88	--
2897.01	2111.43	--
2896.37	2082.8	--
2895.72	2045.52	--
2895.08	2017.06	--
2894.43	1999.13	--
2893.79	1991.6	--
2893.14	1980.94	--
2892.5	1975.38	--
2891.85	1976.88	--
2891.21	1980.97	--
2890.56	1983.41	--
2889.91	1985.94	--
2889.27	1973.17	--
2888.62	1944	--
2887.98	1904.59	--
2887.33	1863.8	--
2886.68	1838.82	--
2886.04	1841.87	--
2885.39	1863.83	--
2884.75	1897.17	--
2884.1	1927.85	--
2883.45	1952.8	--
2882.8	1962.3	--
2882.16	1959.42	--
2881.51	1944.28	--
2880.86	1919.69	--
2880.22	1895.84	--
2879.57	1882.69	--
2878.92	1875.2	--
2878.27	1876.14	--
2877.63	1884.01	--
2876.98	1912.09	--
2876.33	1935.75	--
2875.68	1951.13	--
2875.03	1962.05	--
2874.39	1964.17	--
2873.74	1944.54	--
2873.09	1905.34	--
2872.44	1864.17	--
2871.79	1845.98	--
2871.14	1829.26	--
2870.5	1823.11	--
2869.85	1815.58	--
2869.2	1801.49	--
2868.55	1771.59	--
2867.9	1719.98	--
2867.25	1660.39	--
2866.6	1604.65	--
2865.95	1537.43	--
2865.3	1475.98	--
2864.65	1416.92	--
2864	1363.79	--
2863.35	1314	--
2862.7	1259.49	--
2862.05	1210.04	--
2861.4	1163.52	--
2860.75	1111.33	--
2860.1	1058.81	--
2859.45	1012.81	--
2858.8	969.123	--
2858.15	920.535	--
2857.5	868.123	--
2856.85	836.393	--
2856.2	814.755	--
2855.55	796.175	--
2854.9	772.141	--
2854.24	746.85	--
2853.59	706.808	--
2852.94	649.754	--
2852.29	594.011	--
2851.64	563.301	--
2850.99	546.651	--
2850.33	540.738	--
2849.68	534.885	--
2849.03	528.755	--
2848.38	510.002	--
2847.73	479.236	--
2847.07	445.05	--
2846.42	415.493	--
2845.77	387.54	--
2845.12	361.044	--
2844.46	338.468	--
2843.81	324.23	--
2843.16	312.441	--
2842.5	305.277	--
2841.85	297.163	--
2841.2	288.365	--
2840.54	278.173	--
2839.89	264.82	--
2839.24	251.832	--
2838.58	236.325	--
2837.93	224.683	--
2837.27	214.382	--
2836.62	201.211	--
2835.97	185.705	--
2835.31	175.111	--
2834.66	161.508	--
2834	145.05	--
2833.35	129.158	--
2832.69	116.864	--
2832.04	111.988	--
2831.38	111.877	--
2830.73	119.722	--
2830.07	135.517	--
2829.42	143.903	--
2828.76	137.487	--
2828.11	128.794	--
2827.45	114.833	--
2826.8	112.773	--
2826.14	113.699	--
2825.49	127.134	--
2824.83	140.637	--
2824.17	137.327	--
2823.52	112.995	--
2822.86	84.4947	--
2822.21	53.3537	--
2821.55	29.8921	--
2820.89	7.21783	--
2820.24	0.26548	--
2819.58	3.20963	--
2818.92	7.69684	--
2818.27	13.764	--
2817.61	21.5648	--
2816.95	24.706	--
2816.29	16.1088	--
2815.64	-11.0576	--
2814.98	-29.5835	--
2814.32	-29.5554	--
2813.66	-19.0395	--
2813.01	-4.24127	--
2812.35	11.3671	--
2811.69	14.2944	--
2811.03	3.00061	--
2810.38	-21.6896	--
2809.72	-29.6661	--
2809.06	-17.2211	--
2808.4	-7.6278	--
2807.74	-9.33383	--
2807.08	-23.9976	--
2806.42	-60.4982	--
2805.77	-100.668	--
2805.11	-134.925	--
2804.45	-142.34	--
2803.79	-124.144	--
2803.13	-99.5827	--
2802.47	-79.2409	--
2801.81	-66.6459	--
2801.15	-68.2695	--
2800.49	-65.3017	--
2799.83	-68.6284	--
2799.17	-71.1576	--
2798.51	-76.2549	--
2797.85	-86.9063	--
2797.19	-102.796	--
2796.53	-111.718	--
2795.87	-112.202	--
2795.21	-95.7626	--
2794.55	-85.396	--
2793.89	-73.4994	--
2793.23	-70.9907	--
2792.57	-76.8405	--
2791.91	-84.6722	--
2791.24	-84.1957	--
2790.58	-79.6241	--
2789.92	-70.5866	--
2789.26	-63.1986	--
2788.6	-52.9761	--
2787.94	-49.5729	--
2787.28	-51.4697	--
2786.61	-54.6448	--
2785.95	-53.2133	--
2785.29	-52.8043	--
2784.63	-47.4209	--
2783.97	-38.5342	--
2783.3	-33.011	--
2782.64	-32.3771	--
2781.98	-36.2341	--
2781.32	-38.673	--
2780.65	-38.4889	--
2779.99	-39.4424	--
2779.33	-34.0111	--
2778.66	-31.5176	--
2778	-39.9586	--
2777.34	-51.7665	--
2776.67	-60.9841	--
2776.01	-64.9743	--
2775.35	-66.9108	--
2774.68	-62.4743	--
2774.02	-48.0125	--
2773.36	-34.7293	--
2772.69	-29.7728	--
2772.03	-31.5555	--
2771.36	-36.4884	--
2770.7	-54.5372	--
2770.03	-75.8014	--
2769.37	-86.8796	--
2768.7	-80.1402	--
2768.04	-59.8863	--
2767.38	-31.3416	--
2766.71	-5.02908	--
2766.05	21.5819	--
2765.38	28.9476	--
2764.71	33.277	--
2764.05	33.888	--
2763.38	35.2962	--
2762.72	27.4912	--
2762.05	13.671	--
2761.39	-12.7672	--
2760.72	-34.3844	--
2760.05	-59.6311	--
2759.39	-64.2229	--
2758.72	-61.3454	--
2758.06	-49.4741	--
2757.39	-37.2651	--
2756.72	-20.6939	--
2756.06	-9.88268	--
2755.39	10.2973	--
2754.72	32.7629	--
2754.06	71.7666	--
2753.39	98.8794	--
2752.72	112.75	--
2752.05	115.378	--
2751.39	109.284	--
2750.72	82.7705	--
2750.05	55.6875	--
2749.38	26.4313	--
2748.72	15.0672	--
2748.05	-0.93586	--
2747.38	-10.0746	--
2746.71	-2.37136	--
2746.04	20.3465	--
2745.38	39.3078	--
2744.71	55.3193	--
2744.04	59.3601	--
2743.37	61.0733	--
2742.7	39.8824	--
2742.03	14.2607	--
2741.36	-6.56538	--
2740.69	-19.0669	--
2740.03	-25.7231	--
2739.36	-24.8332	--
2738.69	-10.7629	--
2738.02	9.94085	--
2737.35	31.9815	--
2736.68	52.517	--
2736.01	62.0999	--
2735.34	57.2692	--
2734.67	41.2749	--
2734	24.915	--
2733.33	21.9538	--
2732.66	29.0881	--
2731.99	57.0408	--
2731.32	88.6281	--
2730.65	114.7	--
2729.98	125.693	--
2729.31	123.691	--
2728.63	108.998	--
2727.96	97.4479	--
2727.29	79.4551	--
2726.62	65.7992	--
2725.95	49.9947	--
2725.28	38.827	--
2724.61	27.7004	--
2723.93	22.0926	--
2723.26	10.8189	--
2722.59	8.75065	--
2721.92	0.33324	--
2721.25	-4.24824	--
2720.57	-12.0456	--
2719.9	-11.2361	--
2719.23	-10.3005	--
2718.56	-8.03956	--
2717.88	-19.2256	--
2717.21	-29.5407	--
2716.54	-43.5248	--
2715.87	-45.6924	--
2715.19	-45.1104	--
2714.52	-33.9557	--
2713.85	-17.0443	--
2713.17	-4.18463	--
2712.5	-10.396	--
2711.83	-16.3042	--
2711.15	-32.4606	--
2710.48	-43.6553	--
2709.8	-56.6605	--
2709.13	-65.3418	--
2708.46	-58.9443	--
2707.78	-56.2676	--
2707.11	-58.8858	--
2706.43	-51.5716	--
2705.76	-51.298	--
2705.08	-55.9229	--
2704.41	-60.0991	--
2703.73	-62.0265	--
2703.06	-51.4461	--
2702.38	-40.1962	--
2701.71	-27.9302	--
2701.03	-15.6432	--
2700.36	-9.74732	--
2699.68	-10.7594	--
2699.01	-11.124	--
2698.33	-20.0413	--
2697.66	-22.913	--
2696.98	-20.0021	--
2696.3	-20.649	--
2695.63	-33.2026	--
2694.95	-45.4849	--
2694.28	-50.7103	--
2693.6	-49.8924	--
2692.92	-49.2224	--
2692.25	-33.7839	--
2691.57	-8.36185	--
2690.89	14.9948	--
2690.22	3.2024	--
2689.54	23.7591	--
2688.86	17.6214	--
2688.18	3.6564	--
2687.51	-21.9604	--
2686.83	-52.1355	--
2686.15	-70.9903	--
2685.47	-76.4521	--
2684.8	-71.2608	--
2684.12	-59.6701	--
2683.44	-42.6499	--
2682.76	-32.9106	--
2682.08	-39.1164	--
2681.4	-58.3452	--
2680.73	-70.9473	--
2680.05	-73.9719	--
2679.37	-59.923	--
2678.69	-40.6772	--
2678.01	-15.352	--
2677.33	-6.93896	--
2676.65	-7.66447	--
2675.97	-14.9106	--
2675.29	-19.2677	--
2674.61	-17.8468	--
2673.94	-12.2369	--
2673.26	-14.5238	--
2672.58	-30.225	--
2671.9	-62.1272	--
2671.22	-88.2377	--
2670.54	-100.128	--
2669.86	-92.9006	--
2669.18	-75.6474	--
2668.49	-51.5647	--
2667.81	-31.8228	--
2667.13	-21.8436	--
2666.45	-18.1292	--
2665.77	-16.7746	--
2665.09	-24.077	--
2664.41	-48.7184	--
2663.73	-78.4782	--
2663.05	-93.6393	--
2662.37	-95.6504	--
2661.68	-78.1009	--
2661	-45.4497	--
2660.32	-10.8271	--
2659.64	2.00781	--
2658.96	-7.11116	--
2658.28	-9.74503	--
2657.59	-5.93328	--
2656.91	0.47552	--
2656.23	14.1054	--
2655.55	23.8772	--
2654.86	25.0163	--
2654.18	7.03515	--
2653.5	-15.7979	--
2652.82	-23.1049	--
2652.13	-30.3242	--
2651.45	-37.7101	--
2650.77	-44.7185	--
2650.08	-56.1787	--
2649.4	-61.6554	--
2648.72	-65.4651	--
2648.03	-57.73	--
2647.35	-28.9875	--
2646.66	-4.0233	--
2645.98	12.6784	--
2645.3	18.5191	--
2644.61	12.5653	--
2643.93	3.39788	--
2643.24	-13.8586	--
2642.56	-27.2961	--
2641.87	-26.8523	--
2641.19	-27.568	--
2640.5	-32.6859	--
2639.82	-32.7843	--
2639.13	-36.4394	--
2638.45	-42.9714	--
2637.76	-51.3403	--
2637.08	-57.5194	--
2636.39	-45.3169	--
2635.71	-29.6513	--
2635.02	-21.1284	--
2634.34	-3.62279	--
2633.65	10.8393	--
2632.96	19.5656	--
2632.28	23.9273	--
2631.59	20.875	--
2630.91	25.2908	--
2630.22	23.9528	--
2629.53	11.7939	--
2628.85	6.40453	--
2628.16	4.43987	--
2627.47	-1.17416	--
2626.79	-6.79621	--
2626.1	-16.1872	--
2625.41	-17.2029	--
2624.72	-8.44682	--
2624.04	11.4616	--
2623.35	39.9618	--
2622.66	70.6376	--
2621.97	82.3478	--
2621.28	82.1552	--
2620.6	56.55	--
2619.91	24.2326	--
2619.22	-4.60831	--
2618.53	-12.6407	--
2617.84	-7.5451	--
2617.16	6.16094	--
2616.47	27.1906	--
2615.78	51.9242	--
2615.09	58.2708	--
2614.4	46.7952	--
2613.71	18.623	--
2613.02	-8.48117	--
2612.33	-36.8547	--
2611.64	-66.7382	--
2610.95	-66.6632	--
2610.26	-51.2239	--
2609.57	-28.183	--
2608.88	0.47869	--
2608.19	31.0729	--
2607.5	62.3162	--
2606.81	77.0207	--
2606.12	65.4659	--
2605.43	44.0575	--
2604.74	6.16832	--
2604.05	-37.5775	--
2603.36	-60.1784	--
2602.67	-55.3407	--
2601.98	-32.076	--
2601.29	-3.46943	--
2600.6	29.9283	--
2599.91	59.4669	--
2599.21	69.1596	--
2598.52	60.0947	--
2597.83	49.94	--
2597.14	45.2539	--
2596.45	37.5566	--
2595.76	30.9565	--
2595.06	37.8679	--
2594.37	51.839	--
2593.68	51.9612	--
2592.99	44.594	--
2592.29	35.5613	--
2591.6	26.784	--
2590.91	19.6427	--
2590.22	7.36696	--
2589.52	-0.27257	--
2588.83	-2.66777	--
2588.14	-10.0217	--
2587.44	-10.0444	--
2586.75	-8.44559	--
2586.06	-4.03652	--
2585.36	11.9633	--
2584.67	15.259	--
2583.98	14.1455	--
2583.28	12.8072	--
2582.59	13.6034	--
2581.89	16.4501	--
2581.2	17.5385	--
2580.51	28.9475	--
2579.81	39.0292	--
2579.12	26.8521	--
2578.42	6.87301	--
2577.73	-13.5355	--
2577.03	-27.6611	--
2576.34	-38.2701	--
2575.64	-30.6305	--
2574.95	-7.49644	--
2574.25	4.82808	--
2573.56	8.39354	--
2572.86	6.66049	--
2572.16	1.6619	--
2571.47	-4.47337	--
2570.77	-11.4625	--
2570.08	-9.87668	--
2569.38	-14.6754	--
2568.68	-30.8808	--
2567.99	-37.6707	--
2567.29	-39.7662	--
2566.59	-31.4332	--
2565.9	-12.3361	--
2565.2	6.67883	--
2564.5	28.9062	--
2563.81	39.1807	--
2563.11	43.9859	--
2562.41	54.0829	--
2561.72	56.3215	--
2561.02	51.0002	--
2560.32	41.8966	--
2559.62	17.148	--
2558.92	-4.46643	--
2558.23	-28.8147	--
2557.53	-37.4105	--
2556.83	-29.3559	--
2556.13	-24.5776	--
2555.43	-24.2747	--
2554.74	-24.7756	--
2554.04	-39.9258	--
2553.34	-52.7096	--
2552.64	-62.0702	--
2551.94	-53.8022	--
2551.24	-31.4772	--
2550.54	-15.5846	--
2549.84	-4.2013	--
2549.14	0.8879	--
2548.44	-2.65571	--
2547.74	0.82018	--
2547.05	9.20588	--
2546.35	28.1958	--
2545.65	48.3201	--
2544.95	52.7116	--
2544.25	46.6753	--
2543.54	26.2594	--
2542.84	0.11757	--
2542.14	-18.2294	--
2541.44	-30.0582	--
2540.74	-24.3318	--
2540.04	-14.2277	--
2539.34	-7.66	--
2538.64	5.45786	--
2537.94	8.47962	--
2537.24	2.91827	--
2536.54	5.33956	--
2535.83	11.6158	--
2535.13	25.0176	--
2534.43	32.7128	--
2533.73	35.3378	--
2533.03	39.5963	--
2532.33	28.7263	--
2531.62	7.05891	--
2530.92	-10.9339	--
2530.22	-30.6998	--
2529.52	-48.4349	--
2528.81	-62.531	--
2528.11	-61.3355	--
2527.41	-46.004	--
2526.71	-25.4813	--
2526	-6.49036	--
2525.3	6.85498	--
2524.6	11.0852	--
2523.89	12.198	--
2523.19	4.41465	--
2522.48	-5.19849	--
2521.78	-18.4676	--
2521.08	-36.6122	--
2520.37	-60.8029	--
2519.67	-77.6464	--
2518.97	-80.7316	--
2518.26	-65.9584	--
2517.56	-47.8615	--
2516.85	-25.9806	--
2516.15	-4.18134	--
2515.44	-3.53359	--
2514.74	-22.602	--
2514.03	-43.5742	--
2513.33	-62.7102	--
2512.62	-81.4743	--
2511.92	-87.1269	--
2511.21	-70.2897	--
2510.51	-31.9196	--
2509.8	-9.13284	--
2509.09	-0.89815	--
2508.39	0.90996	--
2507.68	-8.55805	--
2506.98	-32.4242	--
2506.27	-53.0471	--
2505.56	-60.7378	--
2504.86	-53.7128	--
2504.15	-57.1051	--
2503.44	-60.337	--
2502.74	-50.4484	--
2502.03	-31.494	--
2501.32	-6.90823	--
2500.62	11.1347	--
2499.91	20.0503	--
2499.2	17.5333	--
2498.49	-1.74398	--
2497.79	-30.7543	--
2497.08	-54.3703	--
2496.37	-66.592	--
2495.66	-68.6161	--
2494.96	-64.5005	--
2494.25	-60.3107	--
2493.54	-52.0436	--
2492.83	-38.4925	--
2492.12	-26.8858	--
2491.41	-17.5252	--
2490.71	-11.4478	--
2490	-7.66732	--
2489.29	0.85134	--
2488.58	8.82996	--
2487.87	12.6189	--
2487.16	17.6292	--
2486.45	27.2525	--
2485.74	28.4708	--
2485.03	25.0643	--
2484.32	18.3578	--
2483.61	5.57998	--
2482.9	-6.51581	--
2482.19	-21.0171	--
2481.48	-27.3408	--
2480.77	-21.1856	--
2480.06	-23.3844	--
2479.35	-24.4304	--
2478.64	-37.3961	--
2477.93	-66.2155	--
2477.22	-91.7303	--
2476.51	-98.8957	--
2475.8	-88.4173	--
2475.08	-60.6958	--
2474.37	-30.8391	--
2473.66	-0.41816	--
2472.95	9.33557	--
2472.24	-2.14881	--
2471.53	-22.8679	--
2470.82	-43.9731	--
2470.1	-66.061	--
2469.39	-77.3738	--
2468.68	-72.6621	--
2467.97	-61.2094	--
2467.25	-47.667	--
2466.54	-21.168	--
2465.83	10.4395	--
2465.12	32.0196	--
2464.4	39.6137	--
2463.69	41.3677	--
2462.98	40.423	--
2462.26	24.7929	--
2461.55	3.71472	--
2460.84	0.29462	--
2460.12	-2.99785	--
2459.41	-10.0739	--
2458.7	-21.7821	--
2457.98	-22.055	--
2457.27	-23.8964	--
2456.55	-27.5809	--
2455.84	-33.8754	--
2455.12	-27.6431	--
2454.41	-26.9207	--
2453.7	-21.3826	--
2452.98	-22.1742	--
2452.27	-12.703	--
2451.55	-19.6134	--
2450.84	-30.4833	--
2450.12	-50.7025	--
2449.4	-66.1787	--
2448.69	-77.109	--
2447.97	-71.1101	--
2447.26	-63.4137	--
2446.54	-43.559	--
2445.83	-31.8476	--
2445.11	-26.2495	--
2444.39	-31.8614	--
2443.68	-35.2934	--
2442.96	-33.7406	--
2442.25	-19.9626	--
2441.53	1.87278	--
2440.81	25.3943	--
2440.1	37.8989	--
2439.38	40.2802	--
2438.66	28.8634	--
2437.94	12.2029	--
2437.23	-8.56901	--
2436.51	-25.4502	--
2435.79	-35.2255	--
2435.07	-51.9455	--
2434.36	-65.7533	--
2433.64	-62.3705	--
2432.92	-53.9184	--
2432.2	-46.21	--
2431.48	-33.5834	--
2430.77	-23.4895	--
2430.05	-16.4116	--
2429.33	-22.8188	--
2428.61	-28.2231	--
2427.89	-30.2935	--
2427.17	-41.9656	--
2426.45	-70.3828	--
2425.73	-89.6551	--
2425.01	-106.914	--
2424.3	-109.896	--
2423.58	-105.861	--
2422.86	-91.71	--
2422.14	-69.6637	--
2421.42	-48.9461	--
2420.7	-32.0877	--
2419.98	4.04879	--
2419.26	34.1393	--
2418.54	67.2517	--
2417.82	81.8243	--
2417.1	81.4014	--
2416.37	68.4016	--
2415.65	36.4002	--
2414.93	8.04558	--
2414.21	-2.02353	--
2413.49	-8.50405	--
2412.77	4.71055	--
2412.05	16.0705	--
2411.33	30.6985	--
2410.61	36.1751	--
2409.88	23.0459	--
2409.16	1.26809	--
2408.44	-29.6491	--
2407.72	-56.4477	--
2407	-71.0654	--
2406.27	-80.6791	--
2405.55	-77.7993	--
2404.83	-60.6048	--
2404.11	-33.7581	--
2403.38	-17.411	--
2402.66	-9.12537	--
2401.94	-9.33743	--
2401.21	-22.5679	--
2400.49	-47.313	--
2399.77	-73.1733	--
2399.04	-85.7408	--
2398.32	-83.0402	--
2397.6	-83.3359	--
2396.87	-71.0697	--
2396.15	-64.8555	--
2395.43	-59.7815	--
2394.7	-52.4694	--
2393.98	-42.5252	--
2393.25	-33.2604	--
2392.53	-25.1806	--
2391.8	-28.8558	--
2391.08	-18.402	--
2390.35	-10.5507	--
2389.63	-0.14075	--
2388.9	14.0144	--
2388.18	21.7647	--
2387.45	13.6512	--
2386.73	-3.12893	--
2386	-20.4428	--
2385.28	-13.9581	--
2384.55	3.03724	--
2383.82	22.5607	--
2383.1	36.1978	--
2382.37	34.4443	--
2381.65	13.9683	--
2380.92	-11.5736	--
2380.19	-30.0157	--
2379.47	-28.1012	--
2378.74	-14.7715	--
2378.01	-4.38252	--
2377.29	6.90794	--
2376.56	14.7079	--
2375.83	12.6582	--
2375.1	2.93497	--
2374.38	-7.80594	--
2373.65	-15.1501	--
2372.92	-33.1532	--
2372.19	-63.5063	--
2371.47	-85.042	--
2370.74	-96.8685	--
2370.01	-94.061	--
2369.28	-70.6186	--
2368.55	-34.2651	--
2367.82	6.5991	--
2367.1	36.9074	--
2366.37	48.6843	--
2365.64	46.6433	--
2364.91	33.3701	--
2364.18	18.1673	--
2363.45	21.0095	--
2362.72	22.8763	--
2361.99	36.4659	--
2361.26	61.3619	--
2360.53	76.541	--
2359.8	83.3633	--
2359.07	85.6021	--
2358.34	79.429	--
2357.61	81.7321	--
2356.88	70.4058	--
2356.15	67.0298	--
2355.42	68.9072	--
2354.69	66.0954	--
2353.96	61.9482	--
2353.23	63.0567	--
2352.5	59.195	--
2351.77	53.1483	--
2351.04	37.6996	--
2350.31	27.6654	--
2349.57	26.5298	--
2348.84	32.8851	--
2348.11	36.9043	--
2347.38	42.3312	--
2346.65	38.9676	--
2345.92	27.0171	--
2345.18	14.0251	--
2344.45	-0.02443	--
2343.72	-2.31998	--
2342.99	5.07687	--
2342.25	18.5809	--
2341.52	37.0005	--
2340.79	54.3543	--
2340.05	72.5362	--
2339.32	90.2208	--
2338.59	87.2886	--
2337.85	72.6182	--
2337.12	53.3295	--
2336.39	36.7212	--
2335.65	17.1849	--
2334.92	8.15192	--
2334.19	13.0074	--
2333.45	26.5437	--
2332.72	31.0976	--
2331.98	36.437	--
2331.25	57.1263	--
2330.51	92.0161	--
2329.78	136.806	--
2329.05	195.837	--
2328.31	247.163	--
2327.58	268.717	--
2326.84	252.923	--
2326.11	210.694	--
2325.37	157.137	--
2324.63	110.646	--
2323.9	85.4094	--
2323.16	80.0633	--
2322.43	83.4241	--
2321.69	82.7364	--
2320.96	77.9706	--
2320.22	70.2932	--
2319.48	63.4985	--
2318.75	69.7058	--
2318.01	81.9233	--
2317.27	91.7506	--
2316.54	96.1435	--
2315.8	97.682	--
2315.06	90.5846	--
2314.32	82	--
2313.59	78.418	--
2312.85	91.5775	--
2312.11	119.658	--
2311.37	149.993	--
2310.64	177.159	--
2309.9	201.463	--
2309.16	194.605	--
2308.42	164.963	--
2307.68	127.489	--
2306.95	106.314	--
2306.21	113.013	--
2305.47	131	--
2304.73	153.469	--
2303.99	169.929	--
2303.25	150.511	--
2302.51	110.426	--
2301.77	67.7557	--
2301.04	32.7248	--
2300.3	20.4433	--
2299.56	23.5846	--
2298.82	34.0608	--
2298.08	40.4202	--
2297.34	43.4968	--
2296.6	49.3895	--
2295.86	66.0268	--
2295.12	75.0499	--
2294.38	93.2491	--
2293.64	112.951	--
2292.89	115.252	--
2292.15	97.7045	--
2291.41	86.5907	--
2290.67	84.0791	--
2289.93	92.9428	--
2289.19	96.8917	--
2288.45	109.434	--
2287.71	109.211	--
2286.97	83.1326	--
2286.22	43.9104	--
2285.48	15.4948	--
2284.74	7.04111	--
2284	7.56632	--
2283.26	21.1328	--
2282.51	48.7415	--
2281.77	70.6177	--
2281.03	83.7849	--
2280.29	93.6404	--
2279.54	100.934	--
2278.8	106.81	--
2278.06	102.522	--
2277.31	104.754	--
2276.57	107.319	--
2275.83	116.037	--
2275.08	125.194	--
2274.34	132.207	--
2273.6	137.474	--
2272.85	130.465	--
2272.11	120.808	--
2271.36	114.126	--
2270.62	96.4371	--
2269.87	89.0686	--
2269.13	83.3652	--
2268.39	82.8412	--
2267.64	89.704	--
2266.9	82.4822	--
2266.15	76.2263	--
2265.41	64.4364	--
2264.66	44.2254	--
2263.92	23.7602	--
2263.17	13.0334	--
2262.42	19.483	--
2261.68	31.7336	--
2260.93	35.6542	--
2260.19	44.6219	--
2259.44	53.5049	--
2258.69	63.6958	--
2257.95	59.6408	--
2257.2	71.2883	--
2256.45	91.015	--
2255.71	98.1055	--
2254.96	92.1955	--
2254.21	84.668	--
2253.47	68.8322	--
2252.72	49.2396	--
2251.97	10.0486	--
2251.23	-6.48284	--
2250.48	-3.60999	--
2249.73	5.46001	--
2248.98	28.637	--
2248.23	65.7888	--
2247.49	102.323	--
2246.74	127.783	--
2245.99	116.844	--
2245.24	100.061	--
2244.49	83.2997	--
2243.74	63.401	--
2243	58.3167	--
2242.25	62.8596	--
2241.5	69.8444	--
2240.75	66.6181	--
2240	53.5586	--
2239.25	46.5869	--
2238.5	48.2654	--
2237.75	62.6098	--
2237	91.6938	--
2236.25	112.199	--
2235.5	113.502	--
2234.75	97.3292	--
2234	71.4904	--
2233.25	44.3954	--
2232.5	25.7601	--
2231.75	27.0235	--
2231	36.2303	--
2230.25	37.8997	--
2229.5	23.1208	--
2228.74	6.29912	--
2227.99	-22.6712	--
2227.24	-46.3715	--
2226.49	-52.2758	--
2225.74	-35.4171	--
2224.99	-7.7701	--
2224.24	19.9717	--
2223.48	34.3539	--
2222.73	45.5445	--
2221.98	39.796	--
2221.23	21.3964	--
2220.47	-2.44915	--
2219.72	-20.0364	--
2218.97	-28.4694	--
2218.22	-28.7194	--
2217.46	-19.1404	--
2216.71	0.77503	--
2215.96	23.6398	--
2215.2	32.394	--
2214.45	31.2697	--
2213.7	27.8693	--
2212.94	24.2474	--
2212.19	26.2146	--
2211.44	33.546	--
2210.68	42.5778	--
2209.93	46.9991	--
2209.17	30.2871	--
2208.42	4.25439	--
2207.66	-21.655	--
2206.91	-45.7243	--
2206.15	-57.1824	--
2205.4	-56.805	--
2204.64	-31.654	--
2203.89	10.3486	--
2203.13	50.3467	--
2202.38	90.9275	--
2201.62	120.79	--
2200.87	128.312	--
2200.11	104.979	--
2199.36	61.5975	--
2198.6	24.1897	--
2197.84	3.48042	--
2197.09	-6.69789	--
2196.33	-4.43096	--
2195.57	9.94887	--
2194.82	24.401	--
2194.06	22.464	--
2193.3	17.4104	--
2192.55	22.0916	--
2191.79	32.5764	--
2191.03	37.6269	--
2190.27	33.0067	--
2189.52	40.3772	--
2188.76	34.5671	--
2188	23.0697	--
2187.24	20.3258	--
2186.49	33.1575	--
2185.73	39.4801	--
2184.97	36.7914	--
2184.21	24.0539	--
2183.45	17.9764	--
2182.69	-7.74538	--
2181.93	-22.7465	--
2181.18	-26.9955	--
2180.42	-22.0662	--
2179.66	-23.3644	--
2178.9	-17.764	--
2178.14	-7.97409	--
2177.38	3.62037	--
2176.62	1.53299	--
2175.86	1.27007	--
2175.1	-13.6991	--
2174.34	-33.1513	--
2173.58	-46.3966	--
2172.82	-37.176	--
2172.06	-13.9832	--
2171.3	15.4933	--
2170.54	37.9043	--
2169.78	55.1034	--
2169.02	55.1582	--
2168.25	55.4435	--
2167.49	66.3999	--
2166.73	76.4039	--
2165.97	68.993	--
2165.21	52.9614	--
2164.45	21.2868	--
2163.69	-11.6033	--
2162.92	-47.2555	--
2162.16	-67.0094	--
2161.4	-62.5846	--
2160.64	-53.5032	--
2159.88	-48.8044	--
2159.11	-27.1936	--
2158.35	-6.45039	--
2157.59	12.4608	--
2156.82	17.5032	--
2156.06	21.4695	--
2155.3	29.4144	--
2154.53	27.66	--
2153.77	22.1819	--
2153.01	34.0572	--
2152.24	50.5853	--
2151.48	63.5499	--
2150.72	67.4376	--
2149.95	65.0536	--
2149.19	49.6883	--
2148.42	8.90588	--
2147.66	-36.3754	--
2146.89	-73.0016	--
2146.13	-92.2962	--
2145.37	-83.7105	--
2144.6	-49.6677	--
2143.84	-2.70387	--
2143.07	36.2628	--
2142.3	52.0365	--
2141.54	48.9621	--
2140.77	24.1202	--
2140.01	-13.8148	--
2139.24	-45.6168	--
2138.48	-61.4941	--
2137.71	-62.8771	--
2136.94	-45.5961	--
2136.18	-18.3873	--
2135.41	12.2349	--
2134.64	37.2389	--
2133.88	40.0124	--
2133.11	26.7555	--
2132.34	6.70275	--
2131.58	-21.8601	--
2130.81	-32.7612	--
2130.04	-36.9091	--
2129.28	-32.0554	--
2128.51	-25.309	--
2127.74	-26.9999	--
2126.97	-42.3496	--
2126.2	-73.0127	--
2125.44	-108.755	--
2124.67	-127.576	--
2123.9	-140.579	--
2123.13	-141.674	--
2122.36	-134.802	--
2121.59	-119.075	--
2120.83	-115.222	--
2120.06	-118.287	--
2119.29	-113.659	--
2118.52	-101.525	--
2117.75	-85.7381	--
2116.98	-60.3888	--
2116.21	-36.7228	--
2115.44	-16.2024	--
2114.67	-17.5689	--
2113.9	-21.9598	--
2113.13	-24.2696	--
2112.36	-23.3596	--
2111.59	-10.0105	--
2110.82	14.1161	--
2110.05	27.4436	--
2109.28	20.3546	--
2108.51	-25.3498	--
2107.74	-73.2881	--
2106.96	-112.673	--
2106.19	-129.141	--
2105.42	-109.009	--
2104.65	-62.7833	--
2103.88	-13.5261	--
2103.11	19.2711	--
2102.33	15.2105	--
2101.56	-2.63106	--
2100.79	-27.4156	--
2100.02	-56.4647	--
2099.25	-73.7398	--
2098.47	-76.2808	--
2097.7	-68.7979	--
2096.93	-60.8666	--
2096.15	-60.7172	--
2095.38	-74.3159	--
2094.61	-89.4548	--
2093.84	-120.757	--
2093.06	-151.009	--
2092.29	-168.029	--
2091.51	-178.831	--
2090.74	-185.723	--
2089.97	-182.204	--
2089.19	-178.883	--
2088.42	-157.044	--
2087.64	-131.919	--
2086.87	-106.469	--
2086.1	-79.7889	--
2085.32	-83.0923	--
2084.55	-111.335	--
2083.77	-159.032	--
2083	-211.87	--
2082.22	-244.007	--
2081.45	-245.895	--
2080.67	-226.047	--
2079.89	-183.434	--
2079.12	-152.067	--
2078.34	-130.879	--
2077.57	-124.902	--
2076.79	-121.572	--
2076.01	-117.285	--
2075.24	-103.924	--
2074.46	-89.7015	--
2073.68	-82.0932	--
2072.91	-83.7865	--
2072.13	-91.6209	--
2071.35	-101.975	--
2070.58	-113.051	--
2069.8	-120.631	--
2069.02	-122.766	--
2068.24	-119.279	--
2067.47	-120.764	--
2066.69	-112.331	--
2065.91	-99.3294	--
2065.13	-101.295	--
2064.35	-126.394	--
2063.58	-154.653	--
2062.8	-178.591	--
2062.02	-174.618	--
2061.24	-147.553	--
2060.46	-94.2656	--
2059.68	-31.8786	--
2058.9	-5.28536	--
2058.12	-19.2159	--
2057.35	-55.7905	--
2056.57	-105.205	--
2055.79	-142.782	--
2055.01	-174.138	--
2054.23	-200.829	--
2053.45	-225.223	--
2052.67	-259.837	--
2051.89	-287.631	--
2051.11	-300.81	--
2050.33	-287.512	--
2049.54	-245.597	--
2048.76	-189.818	--
2047.98	-141.699	--
2047.2	-106.349	--
2046.42	-84.4426	--
2045.64	-65.4781	--
2044.86	-53.695	--
2044.08	-43.4084	--
2043.3	-30.9371	--
2042.51	-27.0725	--
2041.73	-45.8493	--
2040.95	-80.9221	--
2040.17	-111.805	--
2039.38	-128.224	--
2038.6	-133.844	--
2037.82	-128.062	--
2037.04	-95.8369	--
2036.25	-55.7035	--
2035.47	-22.2335	--
2034.69	-5.1369	--
2033.9	4.26292	--
2033.12	-8.71651	--
2032.34	-38.2937	--
2031.55	-85.6755	--
2030.77	-118.251	--
2029.99	-133.329	--
2029.2	-126.74	--
2028.42	-101.403	--
2027.63	-65.7759	--
2026.85	-43.6696	--
2026.07	-33.0105	--
2025.28	-47.8189	--
2024.5	-61.7441	--
2023.71	-78.5488	--
2022.93	-87.5458	--
2022.14	-81.6213	--
2021.36	-83.3019	--
2020.57	-93.0488	--
2019.78	-111.774	--
2019	-129.406	--
2018.21	-131.537	--
2017.43	-130.782	--
2016.64	-113.989	--
2015.85	-72.1856	--
2015.07	-40.5496	--
2014.28	-13.293	--
2013.49	-2.85671	--
2012.71	1.27654	--
2011.92	0.93833	--
2011.13	-8.14172	--
2010.35	-11.9891	--
2009.56	-11.8351	--
2008.77	-25.4983	--
2007.98	-49.0636	--
2007.2	-75.6866	--
2006.41	-94.2651	--
2005.62	-98.5608	--
2004.83	-88.3239	--
2004.05	-75.0552	--
2003.26	-75.0471	--
2002.47	-89.6602	--
2001.68	-124.272	--
2000.89	-160.976	--
2000.1	-183.549	--
1999.31	-180.636	--
1998.52	-152.932	--
1997.73	-119.836	--
1996.95	-83.7853	--
1996.16	-50.1433	--
1995.37	-28.4086	--
1994.58	-14.8796	--
1993.79	4.53131	--
1993	28.5471	--
1992.21	45.9498	--
1991.42	44.914	--
1990.63	38.0209	--
1989.84	24.5099	--
1989.04	13.9827	--
1988.25	9.36918	--
1987.46	16.6126	--
1986.67	22.5166	--
1985.88	17.3365	--
1985.09	-6.3055	--
1984.3	-28.0559	--
1983.51	-47.0104	--
1982.71	-48.1937	--
1981.92	-39.6738	--
1981.13	-26.0116	--
1980.34	-14.3496	--
1979.55	-14.0911	--
1978.75	-27.6371	--
1977.96	-37.9671	--
1977.17	-35.7421	--
1976.38	-26.3956	--
1975.58	-13.5327	--
1974.79	3.22318	--
1974	19.4301	--
1973.2	23.8445	--
1972.41	23.4755	--
1971.62	26.4037	--
1970.82	42.7514	--
1970.03	54.1884	--
1969.23	57.7102	--
1968.44	53.8215	--
1967.65	44.6332	--
1966.85	33.5086	--
1966.06	27.033	--
1965.26	23.6125	--
1964.47	26.1145	--
1963.67	34.0878	--
1962.88	27.542	--
1962.08	14.2782	--
1961.29	5.30423	--
1960.49	1.02331	--
1959.7	-3.94601	--
1958.9	-8.24973	--
1958.1	-7.17432	--
1957.31	4.43356	--
1956.51	18.0108	--
1955.72	35.3115	--
1954.92	52.7404	--
1954.12	63.5772	--
1953.33	53.1063	--
1952.53	29.999	--
1951.73	-4.13749	--
1950.94	-38.7203	--
1950.14	-58.962	--
1949.34	-63.7021	--
1948.54	-57.1712	--
1947.75	-19.9131	--
1946.95	17.2996	--
1946.15	52.6013	--
1945.35	75.9411	--
1944.55	89.9053	--
1943.76	91.1717	--
1942.96	81.7808	--
1942.16	60.4732	--
1941.36	69.7928	--
1940.56	81.6285	--
1939.76	97.8344	--
1938.96	114.731	--
1938.16	122.242	--
1937.36	107.228	--
1936.57	79.7395	--
1935.77	33.2774	--
1934.97	5.46601	--
1934.17	-12.2955	--
1933.37	-9.08561	--
1932.57	17.2082	--
1931.77	40.0998	--
1930.97	61.8268	--
1930.17	92.7154	--
1929.36	97.1055	--
1928.56	91.1124	--
1927.76	81.5381	--
1926.96	79.3643	--
1926.16	83.4773	--
1925.36	79.6537	--
1924.56	77.8037	--
1923.76	76.6626	--
1922.95	47.9878	--
1922.15	13.2439	--
1921.35	-7.51622	--
1920.55	-15.8761	--
1919.75	-12.2087	--
1918.94	3.60885	--
1918.14	12.1809	--
1917.34	19.6609	--
1916.54	12.6937	--
1915.73	8.70599	--
1914.93	11.2058	--
1914.13	13.7029	--
1913.32	13.4888	--
1912.52	14.9919	--
1911.72	6.67123	--
1910.91	9.47422	--
1910.11	3.77333	--
1909.3	7.22007	--
1908.5	11.0525	--
1907.7	12.8424	--
1906.89	11.2024	--
1906.09	6.44158	--
1905.28	1.31458	--
1904.48	4.92006	--
1903.67	2.3056	--
1902.87	4.62097	--
1902.06	14.9241	--
1901.26	21.92	--
1900.45	34.2089	--
1899.65	30.8759	--
1898.84	21.1652	--
1898.03	14.8986	--
1897.23	3.08902	--
1896.42	-2.85659	--
1895.61	12.5461	--
1894.81	30.9313	--
1894	58.7189	--
1893.2	58.9296	--
1892.39	58.9513	--
1891.58	51.6575	--
1890.77	25.4981	--
1889.97	4.09152	--
1889.16	-9.28817	--
1888.35	-20.4283	--
1887.54	-22.4913	--
1886.74	-29.5965	--
1885.93	-7.20502	--
1885.12	15.8126	--
1884.31	32.0631	--
1883.5	51.1711	--
1882.7	56.8609	--
1881.89	41.675	--
1881.08	22.5751	--
1880.27	-0.44285	--
1879.46	-5.39053	--
1878.65	-5.22954	--
1877.84	-2.25595	--
1877.03	3.81346	--
1876.22	10.122	--
1875.41	8.59589	--
1874.6	14.677	--
1873.79	22.547	--
1872.98	37.1351	--
1872.17	59.4711	--
1871.36	80.8816	--
1870.55	95.6005	--
1869.74	102.274	--
1868.93	98.6025	--
1868.12	80.3676	--
1867.31	58.0653	--
1866.5	27.7092	--
1865.69	-0.07204	--
1864.87	-16.9826	--
1864.06	-32.296	--
1863.25	-37.2097	--
1862.44	-20.6001	--
1861.63	-0.69563	--
1860.81	22.4218	--
1860	31.9807	--
1859.19	35.3411	--
1858.38	36.3116	--
1857.56	21.2742	--
1856.75	14.0086	--
1855.94	18.8156	--
1855.13	25.4905	--
1854.31	30.363	--
1853.5	31.7846	--
1852.68	33.3836	--
1851.87	33.1261	--
1851.06	25.6876	--
1850.24	22.8309	--
1849.43	19.5075	--
1848.62	16.1727	--
1847.8	12.8265	--
1846.99	9.46896	--
1846.17	10.9157	--
1845.36	5.21199	--
1844.54	-4.70056	--
1843.73	-23.5353	--
1842.91	-49.4056	--
1842.1	-78.6543	--
1841.28	-103.407	--
1840.47	-115.686	--
1839.65	-105.139	--
1838.83	-91.7557	--
1838.02	-69.0467	--
1837.2	-56.1643	--
1836.39	-54.9694	--
1835.57	-60.5168	--
1834.75	-58.2485	--
1833.94	-44.0432	--
1833.12	-14.7186	--
1832.3	13.6958	--
1831.48	40.9653	--
1830.67	48.8176	--
1829.85	31.5683	--
1829.03	-3.98407	--
1828.21	-36.8089	--
1827.4	-66.7686	--
1826.58	-84.273	--
1825.76	-87.2616	--
1824.94	-79.2467	--
1824.12	-61.8209	--
1823.31	-61.6953	--
1822.49	-71.8333	--
1821.67	-88.2826	--
1820.85	-106.009	--
1820.03	-113.161	--
1819.21	-99.6191	--
1818.39	-77.9943	--
1817.57	-39.0038	--
1816.75	-10.6069	--
1815.93	16.2995	--
1815.11	25.291	--
1814.29	26.4518	--
1813.47	24.2251	--
1812.65	21.7159	--
1811.83	2.73609	--
1811.01	-6.4058	--
1810.19	-13.7956	--
1809.37	-8.76776	--
1808.55	-11.9688	--
1807.73	-23.133	--
1806.91	-29.5894	--
1806.09	-35.0992	--
1805.26	-51.9567	--
1804.44	-56.8189	--
1803.62	-54.9427	--
1802.8	-39.3926	--
1801.98	-41.3038	--
1801.15	-64.44	--
1800.33	-79.9702	--
1799.51	-84.7626	--
1798.69	-88.2685	--
1797.86	-79.585	--
1797.04	-60.7916	--
[truncated: 1,759 more rows]

## Sheet: Figure 3b
0	4000.77	377.389
0	4000.29	377.277
0	3999.81	377.166
0	3999.33	377.054
0	3998.84	376.94
0	3998.36	376.829
0	3997.88	376.717
0	3997.4	376.606
0	3996.92	376.494
0	3996.44	376.383
0	3995.96	376.271
0	3995.48	376.159
0	3995	376.048
0	3994.51	375.934
0	3994.03	375.823
0	3993.55	375.711
0	3993.07	375.599
0	3992.59	375.488
0	3992.11	375.376
0	3991.62	375.262
0	3991.14	375.151
0	3990.66	375.039
0	3990.18	374.928
0	3989.7	374.816
0	3989.21	374.702
0	3988.73	374.591
0	3988.25	374.479
0	3987.77	374.368
0	3987.29	374.256
0	3986.8	374.142
0	3986.32	374.031
0	3985.84	373.919
0	3985.36	373.808
0	3984.87	373.694
0	3984.39	373.582
0	3983.91	373.471
0	3983.42	373.357
0	3982.94	373.245
0	3982.46	373.134
0	3981.97	373.02
0	3981.49	372.908
0	3981.01	372.797
0	3980.52	372.683
0	3980.04	372.571
0	3979.56	372.46
0	3979.07	372.346
0	3978.59	372.234
0	3978.11	372.123
0	3977.62	372.009
0	3977.14	371.897
0	3976.65	371.783
0	3976.17	371.672
0	3975.69	371.56
0	3975.2	371.446
0	3974.72	371.335
0	3974.23	371.221
0	3973.75	371.109
0	3973.27	370.998
0	3972.78	370.884
0	3972.3	370.773
0	3971.81	370.659
0	3971.33	370.547
0	3970.84	370.433
0	3970.36	370.322
0	3969.87	370.208
0	3969.39	370.096
0	3968.9	369.982
0	3968.42	369.871
0	3967.93	369.757
0	3967.45	369.645
0	3966.96	369.532
0	3966.48	369.42
0	3965.99	369.306
0	3965.5	369.192
0	3965.02	369.081
0	3964.53	368.967
0	3964.05	368.855
0	3963.56	368.741
0	3963.08	368.63
0	3962.59	368.516
0	3962.1	368.402
0	3961.62	368.291
0	3961.13	368.177
0	3960.65	368.065
0	3960.16	367.951
0	3959.67	367.837
0	3959.19	367.726
0	3958.7	367.612
0	3958.21	367.498
0	3957.73	367.387
0	3957.24	367.273
0	3956.75	367.159
0	3956.27	367.047
0	3955.78	366.933
0	3955.29	366.82
0	3954.81	366.708
0	3954.32	366.594
0	3953.83	366.48
0	3953.34	366.366
0	3952.86	366.255
0	3952.37	366.141
0	3951.88	366.027
0	3951.39	365.913
0	3950.91	365.802
0	3950.42	365.688
0	3949.93	365.574
0	3949.44	365.46
0	3948.95	365.346
0	3948.47	365.235
0	3947.98	365.121
0	3947.49	365.007
0	3947	364.893
0	3946.51	364.779
0	3946.03	364.668
0	3945.54	364.554
0	3945.05	364.44
0	3944.56	364.326
0	3944.07	364.212
0	3943.58	364.098
0	3943.09	363.984
0	3942.61	363.873
0	3942.12	363.759
0	3941.63	363.645
0	3941.14	363.531
0	3940.65	363.417
0	3940.16	363.303
0	3939.67	363.19
0	3939.18	363.076
0	3938.69	362.962
0	3938.2	362.848
0	3937.71	362.734
0	3937.22	362.62
0	3936.73	362.506
0	3936.24	362.393
0	3935.75	362.279
0	3935.27	362.167
0	3934.78	362.053
0	3934.29	361.939
0	3933.79	361.823
0	3933.3	361.709
0	3932.81	361.595
0	3932.32	361.482
0	3931.83	361.368
0	3931.34	361.254
0	3930.85	361.14
0	3930.36	361.026
0	3929.87	360.912
0	3929.38	360.798
0	3928.89	360.685
0	3928.4	360.571
0	3927.91	360.457
0	3927.42	360.343
0	3926.93	360.229
0	3926.44	360.115
0	3925.94	359.999
0	3925.45	359.885
0	3924.96	359.771
0	3924.47	359.657
0	3923.98	359.544
0	3923.49	359.43
0	3923	359.316
0	3922.5	359.2
0	3922.01	359.086
0	3921.52	358.972
0	3921.03	358.858
0	3920.54	358.744
0	3920.04	358.628
0	3919.55	358.514
0	3919.06	358.4
0	3918.57	358.286
0	3918.08	358.172
0	3917.58	358.056
0	3917.09	357.942
0	3916.6	357.829
0	3916.11	357.715
0	3915.61	357.598
0	3915.12	357.485
0	3914.63	357.371
0	3914.13	357.255
0	3913.64	357.141
0	3913.15	357.027
0	3912.65	356.911
0	3912.16	356.797
0	3911.67	356.683
0	3911.18	356.569
0	3910.68	356.453
0	3910.19	356.339
0	3909.69	356.223
0	3909.2	356.109
0	3908.71	355.995
0	3908.21	355.879
0	3907.72	355.765
0	3907.23	355.651
0	3906.73	355.535
0	3906.24	355.421
0	3905.74	355.305
0	3905.25	355.191
0	3904.76	355.077
0	3904.26	354.961
0	3903.77	354.847
0	3903.27	354.731
0	3902.78	354.617
0	3902.28	354.501
0	3901.79	354.387
0	3901.29	354.271
0	3900.8	354.157
0	3900.3	354.041
0	3899.81	353.927
0	3899.31	353.811
0	3898.82	353.697
0	3898.32	353.581
0	3897.83	353.467
0	3897.33	353.351
0	3896.84	353.237
0	3896.34	353.121
0	3895.85	353.007
0	3895.35	352.89
0	3894.86	352.777
0	3894.36	352.66
0	3893.86	352.544
0	3893.37	352.43
0	3892.87	352.314
0	3892.38	352.2
0	3891.88	352.084
0	3891.38	351.968
0	3890.89	351.854
0	3890.39	351.738
0	3889.89	351.622
0	3889.4	351.508
0	3888.9	351.392
0	3888.41	351.278
0	3887.91	351.162
0	3887.41	351.045
0	3886.92	350.932
0	3886.42	350.815
0	3885.92	350.699
0	3885.42	350.583
0	3884.93	350.469
0	3884.43	350.353
0	3883.93	350.237
0	3883.44	350.123
0	3882.94	350.007
0	3882.44	349.891
0	3881.94	349.774
0	3881.45	349.66
0	3880.95	349.544
0	3880.45	349.428
0	3879.95	349.312
0	3879.45	349.196
0	3878.96	349.082
0	3878.46	348.966
0	3877.96	348.85
0	3877.46	348.733
0	3876.96	348.617
0	3876.47	348.503
0	3875.97	348.387
0	3875.47	348.271
0	3874.97	348.155
0	3874.47	348.039
0	3873.97	347.922
0	3873.47	347.806
0	3872.98	347.692
0	3872.48	347.576
0	3871.98	347.46
0	3871.48	347.344
0	3870.98	347.228
0	3870.48	347.111
0	3869.98	346.995
0	3869.48	346.879
0	3868.98	346.763
0	3868.48	346.647
0	3867.98	346.53
0	3867.48	346.414
0	3866.98	346.298
0	3866.48	346.182
0	3865.98	346.066
0	3865.48	345.95
0	3864.98	345.833
0	3864.48	345.717
0	3863.98	345.601
0	3863.48	345.485
0	3862.98	345.369
0	3862.48	345.252
0	3861.98	345.136
0	3861.48	345.02
0	3860.98	344.904
0	3860.48	344.788
0	3859.98	344.672
0	3859.48	344.555
0	3858.98	344.439
0	3858.48	344.323
0	3857.98	344.207
0	3857.48	344.091
0	3856.98	343.974
0	3856.47	343.856
0	3855.97	343.74
0	3855.47	343.624
0	3854.97	343.507
0	3854.47	343.391
0	3853.97	343.275
0	3853.47	343.159
0	3852.96	343.04
0	3852.46	342.924
0	3851.96	342.808
0	3851.46	342.692
0	3850.96	342.576
0	3850.45	342.457
0	3849.95	342.341
0	3849.45	342.225
0	3848.95	342.109
0	3848.44	341.99
0	3847.94	341.874
0	3847.44	341.758
0	3846.94	341.641
0	3846.43	341.523
0	3845.93	341.407
0	3845.43	341.291
0	3844.93	341.174
0	3844.42	341.056
0	3843.92	340.94
0	3843.42	340.824
0	3842.91	340.705
0	3842.41	340.589
0	3841.91	340.473
0	3841.4	340.354
0	3840.9	340.238
0	3840.4	340.122
0	3839.89	340.003
0	3839.39	339.887
0	3838.89	339.771
0	3838.38	339.652
0	3837.88	339.536
0	3837.37	339.418
0	3836.87	339.302
0	3836.37	339.185
0	3835.86	339.067
0	3835.36	338.951
0	3834.85	338.832
0	3834.35	338.716
0	3833.85	338.6
0	3833.34	338.481
0	3832.84	338.365
0	3832.33	338.247
0	3831.83	338.131
0	3831.32	338.012
0	3830.82	337.896
0	3830.31	337.777
0	3829.81	337.661
0	3829.3	337.543
0	3828.8	337.426
0	3828.29	337.308
0	3827.79	337.192
0	3827.28	337.073
0	3826.77	336.955
0	3826.27	336.839
0	3825.76	336.72
0	3825.26	336.604
0	3824.75	336.485
0	3824.25	336.369
0	3823.74	336.251
0	3823.23	336.132
0	3822.73	336.016
0	3822.22	335.898
0	3821.72	335.781
0	3821.21	335.663
0	3820.7	335.544
0	3820.2	335.428
0	3819.69	335.31
0	3819.18	335.191
0	3818.68	335.075
0	3818.17	334.957
0	3817.66	334.838
0	3817.16	334.722
0	3816.65	334.603
0	3816.14	334.485
0	3815.64	334.369
0	3815.13	334.25
0	3814.62	334.132
0	3814.11	334.013
0	3813.61	333.897
0	3813.1	333.778
0	3812.59	333.66
0	3812.08	333.541
0	3811.58	333.425
0	3811.07	333.307
0	3810.56	333.188
0	3810.05	333.07
0	3809.55	332.954
0	3809.04	332.835
0	3808.53	332.717
0	3808.02	332.598
0	3807.51	332.48
0	3807	332.361
0	3806.5	332.245
0	3805.99	332.126
0	3805.48	332.008
0	3804.97	331.889
0	3804.46	331.771
0	3803.95	331.652
0	3803.44	331.534
0	3802.93	331.415
0	3802.43	331.299
0	3801.92	331.181
0	3801.41	331.062
0	3800.9	330.944
0	3800.39	330.825
0	3799.88	330.707
0	3799.37	330.588
0	3798.86	330.47
0	3798.35	330.351
0	3797.84	330.233
0	3797.33	330.114
0	3796.82	329.996
0	3796.31	329.877
0	3795.8	329.759
0	3795.29	329.64
0	3794.78	329.522
0	3794.27	329.403
0	3793.76	329.285
0	3793.25	329.166
0	3792.74	329.048
0	3792.23	328.929
0	3791.72	328.811
0	3791.21	328.692
0	3790.7	328.574
0	3790.19	328.455
0	3789.68	328.337
0	3789.17	328.218
0	3788.65	328.098
0	3788.14	327.979
0	3787.63	327.861
0	3787.12	327.742
0	3786.61	327.624
0	3786.1	327.505
0	3785.59	327.387
0	3785.08	327.268
0	3784.56	327.147
0	3784.05	327.029
0	3783.54	326.91
0	3783.03	326.792
0	3782.52	326.673
0	3782.01	326.555
0	3781.49	326.434
0	3780.98	326.315
0	3780.47	326.197
0	3779.96	326.078
0	3779.44	325.958
0	3778.93	325.839
0	3778.42	325.721
0	3777.91	325.602
0	3777.39	325.481
0	3776.88	325.363
0	3776.37	325.244
0	3775.86	325.126
0	3775.34	325.005
0	3774.83	324.887
0	3774.32	324.768
0	3773.8	324.647
0	3773.29	324.529
0	3772.78	324.41
0	3772.26	324.289
0	3771.75	324.171
0	3771.24	324.052
0	3770.72	323.932
0	3770.21	323.813
0	3769.7	323.695
0	3769.18	323.574
0	3768.67	323.455
0	3768.15	323.335
0	3767.64	323.216
0	3767.13	323.098
0	3766.61	322.977
0	3766.1	322.858
0	3765.58	322.737
0	3765.07	322.619
0	3764.55	322.498
0	3764.04	322.38
0	3763.52	322.259
0	3763.01	322.14
0	3762.5	322.022
0	3761.98	321.901
0	3761.47	321.783
0	3760.95	321.662
0	3760.44	321.543
0	3759.92	321.422
0	3759.41	321.304
0	3758.89	321.183
0	3758.37	321.062
0	3757.86	320.944
0	3757.34	320.823
0	3756.83	320.704
0	3756.31	320.584
0	3755.8	320.465
0	3755.28	320.344
0	3754.76	320.224
0	3754.25	320.105
0	3753.73	319.984
0	3753.22	319.866
0	3752.7	319.745
0	3752.18	319.624
0	3751.67	319.506
0	3751.15	319.385
0	3750.63	319.264
0	3750.12	319.146
0	3749.6	319.025
0	3749.08	318.904
0	3748.57	318.785
0	3748.05	318.665
0	3747.53	318.544
0	3747.02	318.425
0	3746.5	318.304
0	3745.98	318.184
0	3745.47	318.065
0	3744.95	317.944
0	3744.43	317.824
0	3743.91	317.703
0	3743.4	317.584
0	3742.88	317.463
0	3742.36	317.343
0	3741.84	317.222
0	3741.32	317.101
0	3740.81	316.983
0	3740.29	316.862
0	3739.77	316.741
0	3739.25	316.62
0	3738.73	316.499
0	3738.22	316.381
0	3737.7	316.26
0	3737.18	316.139
0	3736.66	316.018
0	3736.14	315.898
0	3735.62	315.777
0	3735.1	315.656
0	3734.59	315.537
0	3734.07	315.417
0	3733.55	315.296
0	3733.03	315.175
0	3732.51	315.054
0	3731.99	314.933
0	3731.47	314.813
0	3730.95	314.692
0	3730.43	314.571
0	3729.91	314.45
0	3729.39	314.329
0	3728.87	314.209
0	3728.35	314.088
0	3727.83	313.967
0	3727.31	313.846
0	3726.79	313.725
0	3726.27	313.604
0	3725.75	313.484
0	3725.23	313.363
0	3724.71	313.242
0	3724.19	313.121
0	3723.67	313
0	3723.15	312.88
0	3722.63	312.759
0	3722.11	312.638
0	3721.59	312.517
0	3721.07	312.396
0	3720.55	312.276
0	3720.03	312.155
0	3719.51	312.034
0	3718.99	311.913
0	3718.46	311.79
0	3717.94	311.669
0	3717.42	311.548
0	3716.9	311.428
0	3716.38	311.307
0	3715.86	311.186
0	3715.34	311.065
0	3714.81	310.942
0	3714.29	310.821
0	3713.77	310.7
0	3713.25	310.58
0	3712.73	310.459
0	3712.2	310.336
0	3711.68	310.215
0	3711.16	310.094
0	3710.64	309.973
0	3710.11	309.85
0	3709.59	309.729
0	3709.07	309.609
0	3708.55	309.488
0	3708.02	309.365
0	3707.5	309.244
0	3706.98	309.123
0	3706.46	309.002
0	3705.93	308.879
0	3705.41	308.758
0	3704.89	308.637
0	3704.36	308.514
0	3703.84	308.393
0	3703.32	308.273
0	3702.79	308.15
0	3702.27	308.029
0	3701.75	307.908
0	3701.22	307.785
0	3700.7	307.664
0	3700.17	307.541
0	3699.65	307.42
0	3699.13	307.299
0	3698.6	307.176
0	3698.08	307.055
0	3697.55	306.932
0	3697.03	306.811
0	3696.51	306.691
0	3695.98	306.567
0	3695.46	306.447
0	3694.93	306.324
0	3694.41	306.203
0	3693.88	306.08
0	3693.36	305.959
0	3692.83	305.836
0	3692.31	305.715
0	3691.78	305.592
0	3691.26	305.471
0	3690.73	305.348
0	3690.21	305.227
0	3689.68	305.104
0	3689.16	304.983
0	3688.63	304.86
0	3688.1	304.737
0	3687.58	304.616
0	3687.05	304.493
0	3686.53	304.372
0	3686	304.249
0	3685.48	304.128
0	3684.95	304.005
0	3684.42	303.882
0	3683.9	303.761
0	3683.37	303.638
0	3682.84	303.515
0	3682.32	303.394
0	3681.79	303.271
0	3681.26	303.148
0	3680.74	303.027
0	3680.21	302.904
0	3679.68	302.781
0	3679.16	302.66
0	3678.63	302.537
0	3678.1	302.414
0	3677.58	302.293
0	3677.05	302.17
0	3676.52	302.047
0	3675.99	301.924
0	3675.47	301.803
0	3674.94	301.68
0	3674.41	301.557
0	3673.88	301.433
0	3673.36	301.313
0	3672.83	301.19
0	3672.3	301.066
0	3671.77	300.943
0	3671.24	300.82
0	3670.72	300.699
0	3670.19	300.576
0	3669.66	300.453
0	3669.13	300.33
0	3668.6	300.207
0	3668.07	300.084
0	3667.55	299.963
0	3667.02	299.84
0	3666.49	299.717
0	3665.96	299.594
0	3665.43	299.47
0	3664.9	299.347
0	3664.37	299.224
0	3663.84	299.101
0	3663.31	298.978
0	3662.78	298.855
0	3662.26	298.734
0	3661.73	298.611
0	3661.2	298.488
0	3660.67	298.365
0	3660.14	298.242
0	3659.61	298.118
0	3659.08	297.995
0	3658.55	297.872
0	3658.02	297.749
0	3657.49	297.626
0	3656.96	297.503
0	3656.43	297.38
0	3655.9	297.257
0	3655.37	297.134
0	3654.84	297.01
0	3654.3	296.885
0	3653.77	296.762
0	3653.24	296.639
0	3652.71	296.516
0	3652.18	296.393
0	3651.65	296.269
0	3651.12	296.146
0	3650.59	296.023
0	3650.06	295.9
0	3649.53	295.777
0	3649	295.654
0	3648.46	295.528
0	3647.93	295.405
0	3647.4	295.282
0	3646.87	295.159
0	3646.34	295.036
0	3645.81	294.913
0	3645.27	294.787
0	3644.74	294.664
0	3644.21	294.541
0	3643.68	294.418
0	3643.15	294.295
0	3642.61	294.169
0	3642.08	294.046
0	3641.55	293.923
0	3641.02	293.8
0	3640.48	293.675
0	3639.95	293.552
0	3639.42	293.428
0	3638.89	293.305
0	3638.35	293.18
0	3637.82	293.057
0	3637.29	292.934
0	3636.75	292.808
0	3636.22	292.685
0	3635.69	292.562
0	3635.15	292.437
0	3634.62	292.313
0	3634.09	292.19
0	3633.55	292.065
0	3633.02	291.942
0	3632.49	291.819
0	3631.95	291.693
0	3631.42	291.57
0	3630.88	291.445
0	3630.35	291.322
0	3629.82	291.198
0	3629.28	291.073
0	3628.75	290.95
0	3628.21	290.824
0	3627.68	290.701
0	3627.14	290.576
0	3626.61	290.453
0	3626.07	290.327
0	3625.54	290.204
0	3625	290.079
0	3624.47	289.956
0	3623.93	289.83
0	3623.4	289.707
0	3622.86	289.582
0	3622.33	289.459
0	3621.79	289.333
0	3621.26	289.21
0	3620.72	289.085
0	3620.19	288.962
0	3619.65	288.836
0	3619.12	288.713
0	3618.58	288.588
0	3618.04	288.462
0	3617.51	288.339
0	3616.97	288.214
0	3616.44	288.09
0	3615.9	287.965
0	3615.36	287.84
0	3614.83	287.716
0	3614.29	287.591
0	3613.75	287.466
0	3613.22	287.343
0	3612.68	287.217
0	3612.14	287.092
0	3611.61	286.969
0	3611.07	286.843
0	3610.53	286.718
0	3610	286.595
0	3609.46	286.469
0	3608.92	286.344
0	3608.39	286.221
0	3607.85	286.095
0	3607.31	285.97
0	3606.77	285.844
0	3606.24	285.721
0	3605.7	285.596
0	3605.16	285.47
0	3604.62	285.345
0	3604.08	285.219
0	3603.55	285.096
0	3603.01	284.971
0	3602.47	284.846
0	3601.93	284.72
0	3601.39	284.595
0	3600.85	284.469
0	3600.32	284.346
0	3599.78	284.221
0	3599.24	284.095
0	3598.7	283.97
0	3598.16	283.844
0	3597.62	283.719
0	3597.08	283.594
0	3596.55	283.47
0	3596.01	283.345
0	3595.47	283.22
0	3594.93	283.094
0	3594.39	282.969
0	3593.85	282.843
0	3593.31	282.718
0	3592.77	282.592
0	3592.23	282.467
0	3591.69	282.342
0	3591.15	282.216
0	3590.61	282.091
0	3590.07	281.965
0	3589.53	281.84
0	3588.99	281.714
0	3588.45	281.589
0	3587.91	281.464
0	3587.37	281.338
0	3586.83	281.213
0	3586.29	281.087
0	3585.75	280.962
0	3585.21	280.837
0	3584.67	280.711
0	3584.13	280.586
0	3583.58	280.458
0	3583.04	280.332
0	3582.5	280.207
0	3581.96	280.082
0	3581.42	279.956
0	3580.88	279.831
0	3580.34	279.705
0	3579.8	279.58
0	3579.25	279.452
0	3578.71	279.327
0	3578.17	279.201
0	3577.63	279.076
0	3577.09	278.951
0	3576.55	278.825
0	3576	278.697
0	3575.46	278.572
0	3574.92	278.447
0	3574.38	278.321
0	3573.83	278.193
0	3573.29	278.068
0	3572.75	277.942
0	3572.21	277.817
0	3571.66	277.689
0	3571.12	277.564
0	3570.58	277.438
0	3570.04	277.313
0	3569.49	277.185
0	3568.95	277.06
0	3568.41	276.934
0	3567.86	276.807
0	3567.32	276.681
0	3566.78	276.556
0	3566.23	276.428
0	3565.69	276.303
0	3565.15	276.177
0	3564.6	276.05
0	3564.06	275.924
0	3563.51	275.796
0	3562.97	275.671
0	3562.43	275.546
0	3561.88	275.418
0	3561.34	275.292
0	3560.79	275.165
0	3560.25	275.039
0	3559.7	274.912
0	3559.16	274.786
0	3558.62	274.661
0	3558.07	274.533
0	3557.53	274.408
0	3556.98	274.28
0	3556.44	274.154
0	3555.89	274.027
0	3555.35	273.901
0	3554.8	273.773
0	3554.26	273.648
0	3553.71	273.52
0	3553.17	273.395
0	3552.62	273.267
0	3552.07	273.139
0	3551.53	273.014
0	3550.98	272.886
0	3550.44	272.761
0	3549.89	272.633
0	3549.35	272.508
0	3548.8	272.38
0	3548.25	272.252
0	3547.71	272.127
0	3547.16	271.999
0	3546.61	271.871
0	3546.07	271.746
0	3545.52	271.618
0	3544.97	271.49
0	3544.43	271.365
0	3543.88	271.237
0	3543.33	271.11
0	3542.79	270.984
0	3542.24	270.856
0	3541.69	270.729
0	3541.15	270.603
0	3540.6	270.476
0	3540.05	270.348
0	3539.5	270.22
0	3538.96	270.095
0	3538.41	269.967
0	3537.86	269.839
0	3537.31	269.711
0	3536.77	269.586
0	3536.22	269.458
0	3535.67	269.331
0	3535.12	269.203
0	3534.57	269.075
0	3534.03	268.95
0	3533.48	268.822
0	3532.93	268.694
0	3532.38	268.566
0	3531.83	268.439
0	3531.28	268.311
0	3530.73	268.183
0	3530.19	268.058
0	3529.64	267.93
0	3529.09	267.802
0	3528.54	267.675
0	3527.99	267.547
0	3527.44	267.419
0	3526.89	267.291
0	3526.34	267.164
0	3525.79	267.036
0	3525.24	266.908
0	3524.69	266.781
0	3524.14	266.653
0	3523.59	266.525
0	3523.04	266.397
0	3522.49	266.27
0	3521.94	266.142
0	3521.39	266.014
0	3520.84	265.886
0	3520.29	265.759
0	3519.74	265.631
0	3519.19	265.503
0	3518.64	265.375
0	3518.09	265.248
0	3517.54	265.12
0	3516.99	264.992
0	3516.44	264.865
0	3515.89	264.737
0	3515.34	264.609
0	3514.79	264.481
0	3514.23	264.351
0	3513.68	264.224
0	3513.13	264.096
0	3512.58	263.968
0	3512.03	263.84
0	3511.48	263.713
0	3510.93	263.585
0	3510.37	263.455
0	3509.82	263.327
0	3509.27	263.199
0	3508.72	263.072
0	3508.17	262.944
0	3507.61	262.814
0	3507.06	262.686
0	3506.51	262.559
0	3505.96	262.431
0	3505.41	262.303
0	3504.85	262.173
0	3504.3	262.045
0	3503.75	261.918
0	3503.19	261.788
0	3502.64	261.66
0	3502.09	261.532
0	3501.54	261.404
0	3500.98	261.274
0	3500.43	261.147
0	3499.88	261.019
0	3499.32	260.889
0	3498.77	260.761
0	3498.22	260.633
0	3497.66	260.503
0	3497.11	260.376
0	3496.55	260.246
0	3496	260.118
0	3495.45	259.99
0	3494.89	259.86
0	3494.34	259.732
0	3493.78	259.602
0	3493.23	259.475
0	3492.68	259.347
0	3492.12	259.217
0	3491.57	259.089
0	3491.01	258.959
0	3490.46	258.831
0	3489.9	258.701
0	3489.35	258.574
0	3488.79	258.444
0	3488.24	258.316
0	3487.68	258.186
0	3487.13	258.058
0	3486.57	257.928
0	3486.02	257.8
0	3485.46	257.67
0	3484.91	257.543
0	3484.35	257.412
0	3483.8	257.285
0	3483.24	257.155
0	3482.68	257.025
0	3482.13	256.897
0	3481.57	256.767
0	3481.02	256.639
0	3480.46	256.509
0	3479.9	256.379
0	3479.35	256.251
0	3478.79	256.121
0	3478.23	255.991
0	3477.68	255.864
0	3477.12	255.734
0	3476.56	255.604
0	3476.01	255.476
0	3475.45	255.346
0	3474.89	255.216
0	3474.34	255.088
0	3473.78	254.958
0	3473.22	254.828
0	3472.66	254.698
0	3472.11	254.57
0	3471.55	254.44
0	3470.99	254.31
0	3470.43	254.18
0	3469.88	254.052
0	3469.32	253.922
0	3468.76	253.792
0	3468.2	253.662
0	3467.64	253.532
0	3467.09	253.405
0	3466.53	253.274
0	3465.97	253.144
0	3465.41	253.014
0	3464.85	252.884
0	3464.29	252.754
0	3463.74	252.627
0	3463.18	252.497
0	3462.62	252.367
0	3462.06	252.237
0	3461.5	252.106
0	3460.94	251.976
0	3460.38	251.846
0	3459.82	251.716
0	3459.26	251.586
0	3458.7	251.456
0	3458.15	251.329
0	3457.59	251.199
0	3457.03	251.069
0	3456.47	250.939
0	3455.91	250.808
0	3455.35	250.678
0	3454.79	250.548
0	3454.23	250.418
0	3453.67	250.288
0	3453.11	250.158
0	3452.55	250.028
0	3451.99	249.898
0	3451.43	249.768
0	3450.86	249.636
0	3450.3	249.506
0	3449.74	249.376
0	3449.18	249.246
0	3448.62	249.116
0	3448.06	248.986
0	3447.5	248.856
0	3446.94	248.726
0	3446.38	248.596
0	3445.82	248.466
0	3445.25	248.333
0	3444.69	248.203
0	3444.13	248.073
0	3443.57	247.943
0	3443.01	247.813
0	3442.45	247.683
0	3441.88	247.551
0	3441.32	247.421
0	3440.76	247.291
0	3440.2	247.161
0	3439.64	247.031
0	3439.07	246.898
0	3438.51	246.768
0	3437.95	246.638
0	3437.39	246.508
0	3436.82	246.376
0	3436.26	246.246
0	3435.7	246.116
0	3435.14	245.986
0	3434.57	245.853
0	3434.01	245.723
0	3433.45	245.593
0	3432.88	245.461
0	3432.32	245.331
0	3431.76	245.201
0	3431.19	245.069
0	3430.63	244.939
0	3430.07	244.809
0	3429.5	244.676
0	3428.94	244.546
0	3428.37	244.414
0	3427.81	244.284
0	3427.25	244.154
0	3426.68	244.022
0	3426.12	243.892
0	3425.55	243.759
0	3424.99	243.629
0	3424.42	243.497
0	3423.86	243.367
0	3423.3	243.237
0	3422.73	243.104
0	3422.17	242.974
0	3421.6	242.842
0	3421.04	242.712
0	3420.47	242.58
0	3419.91	242.45
0	3419.34	242.317
0	3418.78	242.187
0	3418.21	242.055
0	3417.64	241.923
0	3417.08	241.793
0	3416.51	241.66
0	3415.95	241.53
0	3415.38	241.398
0	3414.82	241.268
0	3414.25	241.136
0	3413.68	241.003
0	3413.12	240.873
0	3412.55	240.741
0	3411.98	240.609
0	3411.42	240.479
0	3410.85	240.346
0	3410.29	240.216
0	3409.72	240.084
0	3409.15	239.952
0	3408.58	239.819
0	3408.02	239.689
0	3407.45	239.557
0	3406.88	239.425
0	3406.32	239.295
0	3405.75	239.162
0	3405.18	239.03
0	3404.61	238.898
0	3404.05	238.767
0	3403.48	238.635
0	3402.91	238.503
0	3402.34	238.37
0	3401.78	238.24
0	3401.21	238.108
0	3400.64	237.976
0	3400.07	237.843
0	3399.5	237.711
0	3398.94	237.581
0	3398.37	237.449
0	3397.8	237.316
0	3397.23	237.184
0	3396.66	237.052
0	3396.09	236.919
0	3395.52	236.787
0	3394.96	236.657
0	3394.39	236.525
0	3393.82	236.392
0	3393.25	236.26
0	3392.68	236.128
0	3392.11	235.995
0	3391.54	235.863
0	3390.97	235.731
0	3390.4	235.598
0	3389.83	235.466
0	3389.26	235.334
0	3388.69	235.202
0	3388.12	235.069
0	3387.55	234.937
0	3386.98	234.805
0	3386.41	234.672
0	3385.84	234.54
0	3385.27	234.408
0	3384.7	234.275
0	3384.13	234.143
0	3383.56	234.011
0	3382.99	233.878
0	3382.42	233.746
0	3381.85	233.614
0	3381.28	233.481
0	3380.71	233.349
0	3380.13	233.214
0	3379.56	233.082
0	3378.99	232.95
0	3378.42	232.817
0	3377.85	232.685
0	3377.28	232.553
0	3376.71	232.42
0	3376.13	232.286
0	3375.56	232.153
0	3374.99	232.021
0	3374.42	231.889
0	3373.85	231.756
0	3373.27	231.622
0	3372.7	231.489
0	3372.13	231.357
0	3371.56	231.225
0	3370.99	231.092
0	3370.41	230.958
0	3369.84	230.826
0	3369.27	230.693
0	3368.69	230.559
0	3368.12	230.426
0	3367.55	230.294
0	3366.98	230.162
0	3366.4	230.027
0	3365.83	229.895
0	3365.26	229.762
0	3364.68	229.628
0	3364.11	229.495
0	3363.54	229.363
0	3362.96	229.228
0	3362.39	229.096
0	3361.81	228.961
0	3361.24	228.829
0	3360.67	228.697
0	3360.09	228.562
0	3359.52	228.43
0	3358.94	228.295
0	3358.37	228.163
0	3357.8	228.031
0	3357.22	227.896
0	3356.65	227.764
0	3356.07	227.629
0	3355.5	227.497
0	3354.92	227.362
0	3354.35	227.23
0	3353.77	227.095
0	3353.2	226.963
0	3352.62	226.828
0	3352.05	226.696
0	3351.47	226.561
0	3350.9	226.429
0	3350.32	226.294
0	3349.74	226.16
0	3349.17	226.027
0	3348.59	225.893
0	3348.02	225.76
0	3347.44	225.626
0	3346.86	225.491
0	3346.29	225.359
0	3345.71	225.224
0	3345.14	225.092
0	3344.56	224.957
0	3343.98	224.823
0	3343.41	224.69
0	3342.83	224.556
0	3342.25	224.421
0	3341.68	224.289
0	3341.1	224.154
0	3340.52	224.019
0	3339.95	223.887
0	3339.37	223.753
0	3338.79	223.618
0	3338.21	223.483
0	3337.64	223.351
0	3337.06	223.216
0	3336.48	223.082
0	3335.9	222.947
0	3335.33	222.815
0	3334.75	222.68
0	3334.17	222.546
0	3333.59	222.411
0	3333.01	222.276
0	3332.44	222.144
0	3331.86	222.009
0	3331.28	221.875
0	3330.7	221.74
0	3330.12	221.605
0	3329.54	221.471
0	3328.96	221.336
0	3328.39	221.204
0	3327.81	221.069
0	3327.23	220.935
0	3326.65	220.8
0	3326.07	220.665
0	3325.49	220.531
0	3324.91	220.396
0	3324.33	220.262
0	3323.75	220.127
0	3323.17	219.992
0	3322.59	219.858
0	3322.01	219.723
0	3321.43	219.588
0	3320.85	219.454
0	3320.27	219.319
0	3319.69	219.185
0	3319.11	219.05
0	3318.53	218.915
0	3317.95	218.781
0	3317.37	218.646
0	3316.79	218.511
0	3316.21	218.377
0	3315.63	218.242
0	3315.05	218.108
0	3314.47	217.973
0	3313.89	217.838
0	3313.31	217.704
0	3312.72	217.567
0	3312.14	217.432
0	3311.56	217.298
0	3310.98	217.163
0	3310.4	217.028
0	3309.82	216.894
0	3309.23	216.757
0	3308.65	216.622
0	3308.07	216.488
0	3307.49	216.353
0	3306.91	216.218
0	3306.33	216.084
0	3305.74	215.947
0	3305.16	215.812
0	3304.58	215.678
0	3304	215.543
0	3303.41	215.406
0	3302.83	215.271
0	3302.25	215.137
0	3301.66	215
0	3301.08	214.865
0	3300.5	214.731
0	3299.92	214.596
0	3299.33	214.459
0	3298.75	214.325
0	3298.17	214.19
0	3297.58	214.053
0	3297	213.918
0	3296.42	213.784
0	3295.83	213.647
0	3295.25	213.512
0	3294.66	213.375
0	3294.08	213.241
0	3293.5	213.106
0	3292.91	212.969
0	3292.33	212.835
0	3291.74	212.698
0	3291.16	212.563
0	3290.57	212.426
0	3289.99	212.292
0	3289.4	212.155
0	3288.82	212.02
0	3288.24	211.885
0	3287.65	211.748
0	3287.07	211.614
0	3286.48	211.477
0	3285.89	211.34
0	3285.31	211.205
0	3284.72	211.069
0	3284.14	210.934
0	3283.55	210.797
0	3282.97	210.662
0	3282.38	210.525
0	3281.8	210.391
0	3281.21	210.254
0	3280.62	210.117
0	3280.04	209.982
0	3279.45	209.846
0	3278.87	209.711
0	3278.28	209.574
0	3277.69	209.437
0	3277.11	209.302
0	3276.52	209.166
0	3275.93	209.029
0	3275.35	208.894
0	3274.76	208.757
0	3274.17	208.62
0	3273.58	208.483
0	3273	208.349
0	3272.41	208.212
0	3271.82	208.075
0	3271.24	207.94
0	3270.65	207.803
0	3270.06	207.666
0	3269.47	207.53
0	3268.88	207.393
0	3268.3	207.258
0	3267.71	207.121
0	3267.12	206.984
0	3266.53	206.847
0	3265.94	206.71
0	3265.36	206.576
0	3264.77	206.439
0	3264.18	206.302
0	3263.59	206.165
0	3263	206.028
0	3262.41	205.891
0	3261.82	205.754
0	3261.24	205.62
0	3260.65	205.483
0	3260.06	205.346
0	3259.47	205.209
0	3258.88	205.072
0	3258.29	204.935
0	3257.7	204.798
0	3257.11	204.661
0	3256.52	204.524
0	3255.93	204.388
0	3255.34	204.251
0	3254.75	204.114
0	3254.16	203.977
0	3253.57	203.84
0	3252.98	203.703
0	3252.39	203.566
0	3251.8	203.429
0	3251.21	203.292
0	3250.62	203.155
0	3250.03	203.019
0	3249.44	202.882
0	3248.85	202.745
0	3248.26	202.608
0	3247.67	202.471
0	3247.07	202.332
0	3246.48	202.195
0	3245.89	202.058
0	3245.3	201.921
0	3244.71	201.784
0	3244.12	201.647
0	3243.53	201.51
0	3242.93	201.371
0	3242.34	201.234
0	3241.75	201.097
0	3241.16	200.96
0	3240.57	200.823
0	3239.97	200.684
0	3239.38	200.547
0	3238.79	200.41
0	3238.2	200.274
0	3237.61	200.137
0	3237.01	199.997
0	3236.42	199.861
0	3235.83	199.724
0	3235.23	199.584
0	3234.64	199.448
0	3234.05	199.311
0	3233.46	199.174
0	3232.86	199.035
0	3232.27	198.898
0	3231.68	198.761
0	3231.08	198.622
0	3230.49	198.485
0	3229.89	198.345
0	3229.3	198.209
0	3228.71	198.072
0	3228.11	197.932
0	3227.52	197.796
0	3226.93	197.659
0	3226.33	197.519
0	3225.74	197.383
0	3225.14	197.243
0	3224.55	197.106
0	3223.95	196.967
0	3223.36	196.83
0	3222.76	196.691
0	3222.17	196.554
0	3221.57	196.415
0	3220.98	196.278
0	3220.38	196.139
0	3219.79	196.002
0	3219.19	195.863
0	3218.6	195.726
0	3218	195.587
0	3217.41	195.45
0	3216.81	195.311
0	3216.22	195.174
0	3215.62	195.035
0	3215.02	194.895
0	3214.43	194.759
0	3213.83	194.619
0	3213.24	194.483
0	3212.64	194.343
0	3212.04	194.204
0	3211.45	194.067
0	3210.85	193.928
0	3210.25	193.789
0	3209.66	193.652
0	3209.06	193.513
0	3208.46	193.374
0	3207.87	193.237
0	3207.27	193.097
0	3206.67	192.958
0	3206.07	192.819
0	3205.48	192.682
0	3204.88	192.543
0	3204.28	192.404
0	3203.68	192.265
0	3203.09	192.128
0	3202.49	191.989
0	3201.89	191.849
0	3201.29	191.71
0	3200.69	191.571
0	3200.1	191.434
0	3199.5	191.295
0	3198.9	191.156
0	3198.3	191.017
0	3197.7	190.877
0	3197.1	190.738
0	3196.51	190.601
0	3195.91	190.462
0	3195.31	190.323
0	3194.71	190.184
0	3194.11	190.045
0	3193.51	189.905
0	3192.91	189.766
0	3192.31	189.627
0	3191.71	189.488
0	3191.11	189.349
0	3190.51	189.209
0	3189.91	189.07
0	3189.31	188.931
0	3188.71	188.792
0	3188.11	188.653
0	3187.51	188.513
0	3186.91	188.374
0	3186.31	188.235
0	3185.71	188.096
0	3185.11	187.957
0	3184.51	187.818
0	3183.91	187.678
0	3183.31	187.539
0	3182.71	187.4
0	3182.11	187.261
0	3181.51	187.122
0	3180.91	186.983
0	3180.31	186.843
0	3179.7	186.702
0	3179.1	186.563
0	3178.5	186.423
0	3177.9	186.284
0	3177.3	186.145
0	3176.7	186.006
0	3176.1	185.867
0	3175.49	185.725
0	3174.89	185.586
0	3174.29	185.447
0	3173.69	185.308
0	3173.08	185.166
0	3172.48	185.027
0	3171.88	184.888
0	3171.28	184.749
0	3170.67	184.607
0	3170.07	184.468
0	3169.47	184.329
0	3168.87	184.19
0	3168.26	184.048
0	3167.66	183.909
0	3167.06	183.77
0	3166.45	183.628
0	3165.85	183.489
0	3165.25	183.35
0	3164.64	183.209
0	3164.04	183.069
0	3163.44	182.93
0	3162.83	182.789
0	3162.23	182.65
0	3161.62	182.508
0	3161.02	182.369
0	3160.42	182.23
0	3159.81	182.088
0	3159.21	181.949
0	3158.6	181.808
0	3158	181.669
0	3157.39	181.527
0	3156.79	181.388
0	3156.18	181.246
0	3155.58	181.107
0	3154.97	180.966
0	3154.37	180.827
0	3153.76	180.685
0	3153.16	180.546
0	3152.55	180.405
0	3151.95	180.265
0	3151.34	180.124
0	3150.74	179.985
0	3150.13	179.843
0	3149.52	179.702
0	3148.92	179.563
0	3148.31	179.421
0	3147.71	179.282
0	3147.1	179.141
0	3146.49	178.999
0	3145.89	178.86
0	3145.28	178.718
0	3144.67	178.577
0	3144.07	178.438
0	3143.46	178.296
0	3142.85	178.155
0	3142.25	178.016
0	3141.64	177.874
0	3141.03	177.733
0	3140.43	177.594
0	3139.82	177.452
0	3139.21	177.311
0	3138.6	177.169
0	3138	177.03
0	3137.39	176.889
0	3136.78	176.747
0	3136.17	176.606
0	3135.56	176.464
0	3134.96	176.325
0	3134.35	176.184
0	3133.74	176.042
0	3133.13	175.901
0	3132.52	175.759
0	3131.91	175.618
0	3131.31	175.479
0	3130.7	175.337
0	3130.09	175.196
0	3129.48	175.054
0	3128.87	174.913
0	3128.26	174.771
0	3127.65	174.63
0	3127.04	174.488
0	3126.43	174.347
0	3125.82	174.205
0	3125.21	174.064
0	3124.61	173.925
0	3124	173.783
0	3123.39	173.642
0	3122.78	173.501
0	3122.17	173.359
0	3121.56	173.218
0	3120.95	173.076
0	3120.34	172.935
0	3119.72	172.791
0	3119.11	172.65
0	3118.5	172.508
0	3117.89	172.367
0	3117.28	172.225
0	3116.67	172.084
0	3116.06	171.942
0	3115.45	171.801
0	3114.84	171.659
0	3114.23	171.518
0	3113.62	171.376
0	3113	171.233
0	3112.39	171.091
0	3111.78	170.95
0	3111.17	170.808
0	3110.56	170.667
0	3109.95	170.526
0	3109.33	170.382
0	3108.72	170.24
0	3108.11	170.099
0	3107.5	169.957
0	3106.88	169.814
0	3106.27	169.672
0	3105.66	169.531
0	3105.05	169.389
0	3104.43	169.246
0	3103.82	169.104
0	3103.21	168.963
0	3102.6	168.821
0	3101.98	168.678
0	3101.37	168.536
0	3100.76	168.395
0	3100.14	168.251
0	3099.53	168.109
0	3098.92	167.968
0	3098.3	167.824
0	3097.69	167.683
0	3097.07	167.539
0	3096.46	167.398
0	3095.85	167.256
0	3095.23	167.113
0	3094.62	166.971
0	3094	166.827
0	3093.39	166.686
0	3092.78	166.544
0	3092.16	166.401
0	3091.55	166.259
0	3090.93	166.116
0	3090.32	165.974
0	3089.7	165.83
0	3089.09	165.689
0	3088.47	165.545
0	3087.86	165.404
0	3087.24	165.26
0	3086.62	165.116
0	3086.01	164.975
0	3085.39	164.831
0	3084.78	164.69
0	3084.16	164.546
0	3083.55	164.405
0	3082.93	164.261
0	3082.31	164.117
0	3081.7	163.976
0	3081.08	163.832
0	3080.47	163.691
0	3079.85	163.547
0	3079.23	163.403
0	3078.62	163.262
0	3078	163.118
0	3077.38	162.974
0	3076.77	162.833
0	3076.15	162.689
0	3075.53	162.545
0	3074.91	162.402
0	3074.3	162.26
0	3073.68	162.116
0	3073.06	161.973
0	3072.44	161.829
0	3071.83	161.688
0	3071.21	161.544
0	3070.59	161.4
0	3069.97	161.256
0	3069.35	161.113
0	3068.74	160.971
0	3068.12	160.828
0	3067.5	160.684
0	3066.88	160.54
0	3066.26	160.396
0	3065.64	160.253
0	3065.03	160.111
0	3064.41	159.968
0	3063.79	159.824
0	3063.17	159.68
0	3062.55	159.536
0	3061.93	159.393
0	3061.31	159.249
0	3060.69	159.105
0	3060.07	158.962
0	3059.45	158.818
0	3058.83	158.674
0	3058.21	158.53
0	3057.59	158.387
0	3056.97	158.243
0	3056.35	158.099
0	3055.73	157.956
0	3055.11	157.812
0	3054.49	157.668
0	3053.87	157.525
0	3053.25	157.381
0	3052.63	157.237
0	3052.01	157.093
0	3051.39	156.95
0	3050.77	156.806
0	3050.15	156.662
0	3049.53	156.519
0	3048.9	156.373
0	3048.28	156.229
0	3047.66	156.085
0	3047.04	155.941
0	3046.42	155.798
0	3045.8	155.654
0	3045.18	155.51
0	3044.55	155.364
0	3043.93	155.221
0	3043.31	155.077
0	3042.69	154.933
0	3042.06	154.787
0	3041.44	154.644
0	3040.82	154.5
0	3040.2	154.356
0	3039.57	154.21
0	3038.95	154.066
0	3038.33	153.923
0	3037.71	153.779
0	3037.08	153.633
0	3036.46	153.489
0	3035.84	153.346
0	3035.21	153.2
0	3034.59	153.056
0	3033.97	152.912
0	3033.34	152.766
0	3032.72	152.623
0	3032.1	152.479
0	3031.47	152.333
0	3030.85	152.189
0	3030.22	152.043
0	3029.6	151.9
0	3028.98	151.756
0	3028.35	151.61
0	3027.73	151.466
0	3027.1	151.32
0	3026.48	151.177
0	3025.85	151.031
0	3025.23	150.887
0	3024.6	150.741
0	3023.98	150.597
0	3023.35	150.451
0	3022.73	150.308
0	3022.1	150.162
0	3021.48	150.018
0	3020.85	149.872
0	3020.23	149.728
0	3019.6	149.582
0	3018.97	149.436
0	3018.35	149.293
0	3017.72	149.147
0	3017.1	149.003
0	3016.47	148.857
0	3015.84	148.711
0	3015.22	148.567
0	3014.59	148.421
0	3013.96	148.275
0	3013.34	148.132
0	3012.71	147.986
0	3012.08	147.84
0	3011.46	147.696
0	3010.83	147.55
0	3010.2	147.404
0	3009.57	147.258
0	3008.95	147.114
0	3008.32	146.968
0	3007.69	146.823
0	3007.06	146.677
0	3006.44	146.533
0	3005.81	146.387
0	3005.18	146.241
0	3004.55	146.095
0	3003.93	145.951
0	3003.3	145.805
0	3002.67	145.659
0	3002.04	145.513
0	3001.41	145.367
0	3000.78	145.221
0	3000.15	145.076
0	2999.53	144.932
0	2998.9	144.786
0	2998.27	144.64
0	2997.64	144.494
0	2997.01	144.348
0	2996.38	144.202
0	2995.75	144.056
0	2995.12	143.91
0	2994.49	143.764
0	2993.86	143.618
0	2993.23	143.472
0	2992.6	143.326
0	2991.97	143.18
0	2991.34	143.034
0	2990.71	142.888
0	2990.08	142.743
0	2989.45	142.597
0	2988.82	142.451
0	2988.19	142.305
0	2987.56	142.159
0	2986.93	142.013
0	2986.3	141.867
0	2985.67	141.721
0	2985.04	141.575
0	2984.41	141.429
0	2983.77	141.281
0	2983.14	141.135
0	2982.51	140.989
0	2981.88	140.843
0	2981.25	140.697
0	2980.62	140.551
0	2979.98	140.403
0	2979.35	140.257
0	2978.72	140.111
0	2978.09	139.965
0	2977.46	139.819
0	2976.82	139.671
0	2976.19	139.525
0	2975.56	139.379
0	2974.93	139.233
0	2974.29	139.085
0	2973.66	138.939
0	2973.03	138.793
0	2972.4	138.647
0	2971.76	138.499
0	2971.13	138.353
0	2970.5	138.207
0	2969.86	138.059
0	2969.23	137.913
0	2968.6	137.767
0	2967.96	137.619
0	2967.33	137.473
0	2966.69	137.324
0	2966.06	137.178
0	2965.43	137.033
0	2964.79	136.884
0	2964.16	136.738
0	2963.52	136.59
0	2962.89	136.444
0	2962.25	136.296
0	2961.62	136.15
0	2960.98	136.002
0	2960.35	135.856
0	2959.72	135.71
0	2959.08	135.562
0	2958.44	135.414
0	2957.81	135.268
0	2957.17	135.119
0	2956.54	134.974
0	2955.9	134.825
0	2955.27	134.679
0	2954.63	134.531
0	2954	134.385
0	2953.36	134.237
0	2952.72	134.089
0	2952.09	133.943
0	2951.45	133.795
0	2950.82	133.649
0	2950.18	133.501
0	2949.54	133.352
0	2948.91	133.206
0	2948.27	133.058
0	2947.63	132.91
0	2947	132.764
0	2946.36	132.616
0	2945.72	132.468
0	2945.08	132.32
0	2944.45	132.174
0	2943.81	132.025
0	2943.17	131.877
0	2942.53	131.729
0	2941.9	131.583
0	2941.26	131.435
0	2940.62	131.287
0	2939.98	131.139
0	2939.35	130.993
0	2938.71	130.844
0	2938.07	130.696
0	2937.43	130.548
0	2936.79	130.4
0	2936.15	130.252
0	2935.51	130.104
0	2934.88	129.958
0	2934.24	129.809
0	2933.6	129.661
0	2932.96	129.513
0	2932.32	129.365
0	2931.68	129.217
0	2931.04	129.069
0	2930.4	128.92
0	2929.76	128.772
0	2929.12	128.624
0	2928.48	128.476
0	2927.84	128.328
0	2927.2	128.179
0	2926.56	128.031
0	2925.92	127.883
0	2925.28	127.735
0	2924.64	127.587
0	2924	127.439
0	2923.36	127.29
0	2922.72	127.142
0	2922.08	126.994
0	2921.44	126.846
0	2920.8	126.698
0	2920.16	126.55
0	2919.52	126.401
0	2918.87	126.251
0	2918.23	126.103
0	2917.59	125.955
0	2916.95	125.806
0	2916.31	125.658
0	2915.67	125.51
0	2915.02	125.36
0	2914.38	125.211
0	2913.74	125.063
0	2913.1	124.915
0	2912.46	124.767
0	2911.81	124.616
0	2911.17	124.468
0	2910.53	124.32
0	2909.89	124.172
0	2909.24	124.022
0	2908.6	123.873
0	2907.96	123.725
0	2907.31	123.575
0	2906.67	123.427
0	2906.03	123.278
0	2905.38	123.128
0	2904.74	122.98
0	2904.1	122.832
0	2903.45	122.681
0	2902.81	122.533
0	2902.17	122.385
0	2901.52	122.235
0	2900.88	122.086
0	2900.23	121.936
0	2899.59	121.788
0	2898.95	121.64
0	2898.3	121.489
0	2897.66	121.341
0	2897.01	121.191
0	2896.37	121.043
0	2895.72	120.892
0	2895.08	120.744
0	2894.43	120.594
0	2893.79	120.445
0	2893.14	120.295
0	2892.5	120.147
0	2891.85	119.996
0	2891.21	119.848
0	2890.56	119.698
0	2889.91	119.547
0	2889.27	119.399
0	2888.62	119.249
0	2887.98	119.101
0	2887.33	118.95
0	2886.68	118.8
0	2886.04	118.652
0	2885.39	118.501
0	2884.75	118.353
[truncated: 60,988 more rows]

## Sheet: Figure 3c
wavenumber	spongin	col I	col III
4000.77	3937.47	-2666.27	2277.96
4000.29	3933.33	-2655.28	2303.41
3999.81	3928.11	-2636.31	2345.56
3999.33	3924.89	-2583.56	2377.91
3998.84	3921.92	-2513.29	2407.89
3998.36	3923.66	-2450.89	2397.67
3997.88	3926.6	-2542.37	2339.74
3997.4	3927.31	-2540.12	2308.95
3996.92	3928.55	-2538.49	2201.78
3996.44	3930.79	-2555.74	2180.37
3995.96	3936.13	-2510.26	2137.2
3995.48	3940.02	-2479.56	2082.81
3995	3937.85	-2438.23	2076.82
3994.51	3940.3	-2371.68	2049.16
3994.03	3944.84	-2391.55	2092.35
3993.55	3948.96	-2358.96	2122.35
3993.07	3952.49	-2369.96	2116.53
3992.59	3952.58	-2373.01	2068.17
3992.11	3958.38	-2340.76	2011.12
3991.62	3953.88	-2399.69	1996.71
3991.14	3947.25	-2347.71	1960.12
3990.66	3949.02	-2252.57	1958.94
3990.18	3958.4	-2218.19	2070.69
3989.7	3971.4	-2226.96	2134.92
3989.21	3983.76	-2174.49	2188.82
3988.73	3986.4	-2176.73	2102.39
3988.25	3991.14	-2180.82	2081.54
3987.77	3981.83	-2171.41	2013.31
3987.29	3972.54	-2117.68	1925.91
3986.8	3961.11	-2034.96	1851.98
3986.32	3952.46	-2005.61	1904.1
3985.84	3945.76	-1978.53	1933.75
3985.36	3938.95	-1886.28	1938.36
3984.87	3925.67	-1815.85	1885.18
3984.39	3922.8	-1702.25	1926.76
3983.91	3925.84	-1619.14	1869.16
3983.42	3939.71	-1580.27	1858.67
3982.94	3955.03	-1486.71	1855.3
3982.46	3975.26	-1471.79	1945.43
3981.97	3989.18	-1457.29	1950.4
3981.49	3992.17	-1459.87	1958.52
3981.01	3978.79	-1405.08	1965.7
3980.52	3964.23	-1376.17	1976.78
3980.04	3956.23	-1305.06	1978.36
3979.56	3954.28	-1170.05	1977
3979.07	3954.96	-1069.27	2002.63
3978.59	3960.32	-980.826	1970.13
3978.11	3963.58	-881.106	1946.5
3977.62	3962.52	-852.068	1898.23
3977.14	3958.57	-806.614	1839.89
3976.65	3957.24	-770.144	1772.75
3976.17	3966.17	-639.841	1835.52
3975.69	3981.04	-566.28	1833.67
3975.2	3994.79	-480.174	1869.81
3974.72	4004.92	-436.417	1898.33
3974.23	4009.5	-317.197	1949.67
3973.75	4000.96	-205.03	1931.31
3973.27	3990.14	-134.409	1902.57
3972.78	3976.53	2.48485	1847.94
3972.3	3969.49	136.5	1862.22
3971.81	3973.6	215.72	1788.79
3971.33	3982.07	330.174	1827.6
3970.84	3992.28	364.644	1886.2
3970.36	4002.13	446.75	1954.66
3969.87	4002	498.379	1989.7
3969.39	3997.3	521.894	1961.86
3968.9	3985.93	623.341	1954.76
3968.42	3975.44	698.295	1997.68
3967.93	3966.36	786.258	2001.94
3967.45	3953.54	784.242	2041.51
3966.96	3939.64	827.788	1992.39
3966.48	3934.69	838.811	2001.13
3965.99	3935.16	847.447	1964.24
3965.5	3942.73	898.477	1893.62
3965.02	3953.63	904.303	1859.31
3964.53	3968.25	1002.42	1899.33
3964.05	3970.25	1049.95	1937.86
3963.56	3957.74	1127.73	1908.77
3963.08	3935.45	1210.79	1918.64
3962.59	3917.98	1224.49	2015.32
3962.1	3901.84	1201.19	2061.06
3961.62	3896.29	1178.61	2089.36
3961.13	3901.22	1099.62	2057.45
3960.65	3918.18	1162.64	2089.74
3960.16	3937.28	1189.82	2047.14
3959.67	3955.53	1315.53	1970.25
3959.19	3972.1	1367.68	1950.68
3958.7	3987.29	1404.75	1968.37
3958.21	3993.56	1392.14	1962.28
3957.73	3997.53	1393.3	2007.32
3957.24	3995.95	1376.84	2061.17
3956.75	3986.92	1341.98	2134.7
3956.27	3976.73	1312.03	2188.52
3955.78	3960.13	1249.27	2198.25
3955.29	3944.42	1160.36	2178.47
3954.81	3931.78	1080.55	2139.63
3954.32	3924.07	959.273	2129.68
3953.83	3926.04	920.864	2148.34
3953.34	3934.07	847.038	2140.15
3952.86	3946.55	750.856	2157.33
3952.37	3962.67	739.174	2213.29
3951.88	3975.64	665.947	2244.46
3951.39	3986.18	624.455	2288.48
3950.91	3991.28	565.727	2346.1
3950.42	3989.18	499.189	2389.51
3949.93	3978.97	521.689	2407.46
3949.44	3960.55	501.689	2437.17
3948.95	3939.46	472.598	2516.17
3948.47	3914.29	426.182	2678.28
3947.98	3897.12	382.864	2835.58
3947.49	3892	429.258	2960.71
3947	3902.6	400.689	3084.59
3946.51	3927.02	406.098	3161.97
3946.03	3949.55	462.008	3257.81
3945.54	3962.16	463.212	3430.45
3945.05	3966.79	460.318	3585.13
3944.56	3959.28	403.258	3754.01
3944.07	3948.6	438.455	3862.75
3943.58	3940.19	515.447	3954.43
3943.09	3940.98	503.515	4119.11
3942.61	3955.3	503.53	4186.51
3942.12	3966.77	525.417	4290.93
3941.63	3975.37	543.727	4534.76
3941.14	3983.92	571.5	4689.85
3940.65	3982.82	641.098	4854.85
3940.16	3969.94	686.212	5020.22
3939.67	3950.84	711.455	5178.79
3939.18	3929.93	754.523	5429.33
3938.69	3917.04	786.841	5543.29
3938.2	3907.22	813.894	5678.99
3937.71	3906.86	892.576	5863.04
3937.22	3917.93	952.697	6008.47
3936.73	3930.91	1064.28	6223.61
3936.24	3942.05	1109.46	6364.55
3935.75	3956.08	1182.58	6506.51
3935.27	3964.33	1266.9	6694.23
3934.78	3970.68	1375.1	6835.62
3934.29	3968.99	1410.3	6941.33
3933.79	3964.83	1460.95	6994.67
3933.3	3960.07	1470.59	7047.19
3932.81	3952.78	1519.52	7190.45
3932.32	3948.73	1581.59	7238.27
3931.83	3952.71	1686.73	7253.58
3931.34	3951.8	1737.36	7264.45
3930.85	3950.85	1824.21	7302.45
3930.36	3945.4	1922.34	7318.45
3929.87	3944.23	1991.86	7279.94
3929.38	3941.41	2095.42	7348.13
3928.89	3940.39	2208.15	7564.37
3928.4	3945.76	2296.25	7684.41
3927.91	3950.4	2422.81	7736.63
3927.42	3947.64	2496.25	7772.13
3926.93	3944.86	2557.22	7775.13
3926.44	3944.4	2610.94	7713.5
3925.94	3952.49	2645.68	7700.79
3925.45	3964.29	2747.7	7761.88
3924.96	3980.96	2850.61	7819.18
3924.47	3996.72	2909.42	7802.12
3923.98	3995.88	2982.67	7786.71
3923.49	3981.24	3063.78	7753.27
3923	3963.65	3049.36	7752.89
3922.5	3945.87	2980.55	7718.82
3922.01	3936.19	2961.3	7738.3
3921.52	3939.34	2936.02	7719.18
3921.03	3953.01	2927.56	7612.15
3920.54	3972.36	2914.55	7484.13
3920.04	3984.46	2924.37	7347.8
3919.55	3991.51	2947.66	7253.89
3919.06	3992.05	2904.01	7211.43
3918.57	3982.16	2886.23	7127.97
3918.08	3968.16	2877.54	7043.54
3917.58	3955.69	2828.86	6901.33
3917.09	3942.2	2782.63	6772.61
3916.6	3935.59	2750.08	6645.73
3916.11	3935.76	2664.47	6461.89
3915.61	3945.52	2620.33	6368.68
3915.12	3957.8	2487.03	6255.8
3914.63	3970.39	2385.03	6143.49
3914.13	3980.22	2250.33	6018.66
3913.64	3986.95	2144.21	5907.25
3913.15	3977.1	2013.55	5839.64
3912.65	3966.4	1970.24	5760.01
3912.16	3955.56	1876.14	5764.23
3911.67	3951.59	1850.48	5722.72
3911.18	3953.82	1717.73	5660.7
3910.68	3957	1629.73	5591.15
3910.19	3960.33	1452.83	5508.97
3909.69	3966.7	1252.58	5499.38
3909.2	3961.69	1091.56	5413.18
3908.71	3957.78	1070.41	5358.89
3908.21	3952.7	1050.84	5360.3
3907.72	3956.42	1081.35	5268.65
3907.23	3969.18	1102.29	5269.98
3906.73	3979.78	1100.86	5212.41
3906.24	3991.01	987.364	5148.81
3905.74	4005.77	885.667	5171.53
3905.25	4010.62	790.932	5136.92
3904.76	4005.51	776.227	5036.84
3904.26	3988.95	749.674	4923.97
3903.77	3973.11	718.159	4800.74
3903.27	3956.2	655.114	4675.98
3902.78	3938.91	566.091	4517.23
3902.28	3930.08	379.833	4401.38
3901.79	3932.65	281.909	4286.03
3901.29	3946.52	157.508	4183.87
3900.8	3963.8	103.508	4070.08
3900.3	3976.21	-12.803	3960.08
3899.81	3987.86	-41.1667	3872.61
3899.31	3988.09	-121.629	3742.76
3898.82	3984.3	-167.182	3617.23
3898.32	3976.09	-301.106	3546.76
3897.83	3966.57	-378.152	3395.99
3897.33	3971.59	-458.091	3323.19
3896.84	3983.14	-551.848	3237.57
3896.34	3991.29	-682.712	3103.08
3895.85	4000.89	-775.144	3074.89
3895.35	4004.71	-920.591	2999.5
3894.86	4006.51	-991.606	2933.85
3894.36	3995.43	-1068.03	2889.81
3893.86	3982.5	-1081.8	2746.27
3893.37	3979.68	-1163.71	2672.43
3892.87	3982.86	-1194.16	2582.66
3892.38	3987.03	-1293.2	2516
3891.88	3998.67	-1436.49	2437.74
3891.38	4009.41	-1548.4	2435.45
3890.89	4015.77	-1600.57	2502.03
3890.39	4009.42	-1657.39	2564.88
3889.89	4000.55	-1661.58	2593.78
3889.4	3986.74	-1685.7	2663.86
3888.9	3967.33	-1607.08	2703.89
3888.41	3952.2	-1624.29	2761.88
3887.91	3945.73	-1606.01	2714.69
3887.41	3945.08	-1615.11	2735.14
3886.92	3952.01	-1647.95	2688.13
3886.42	3966.96	-1754.64	2685.5
3885.92	3986.85	-1810.91	2614.63
3885.42	3997.65	-1882.89	2574.26
3884.93	3997.6	-1864.25	2492.03
3884.43	3994.92	-1961.34	2504.83
3883.93	3984.31	-1973.29	2429.02
3883.44	3973.98	-2039.53	2337.48
3882.94	3970.45	-2127.66	2216.26
3882.44	3980.6	-2233.52	2181.24
3881.94	3994.89	-2323.61	2090.4
3881.45	4000.02	-2381.16	2075.46
3880.95	4000.7	-2366.3	2079.51
3880.45	3994.72	-2387.91	2090.3
3879.95	3977.33	-2407.14	2052.8
3879.45	3961.02	-2404.9	2014.92
3878.96	3952.8	-2429.1	2031.32
3878.46	3958.29	-2471.29	2017.21
3877.96	3967.52	-2520.47	1994.5
3877.46	3973.68	-2495.3	1978.63
3876.96	3984.08	-2520.14	1998.31
3876.47	3993.86	-2432.75	2027.53
3875.97	3996.77	-2416.3	2052.54
3875.47	3999.51	-2403.34	2113.32
3874.97	4004.11	-2363.78	2190.28
3874.47	4007.36	-2437.44	2198.07
3873.97	4008.11	-2486	2161.65
3873.47	4006.17	-2514.36	2138.15
3872.98	3999.73	-2585.83	2119.31
3872.48	3987.21	-2533.42	2059.86
3871.98	3971.58	-2568.02	1997.18
3871.48	3960.7	-2570.15	1999.24
3870.98	3952.5	-2496.81	2001.44
3870.48	3947.11	-2537.37	2005.25
3869.98	3953.92	-2511.18	1943.03
3869.48	3967.37	-2526.14	1944.73
3868.98	3972.11	-2534.25	1876.51
3868.48	3967.7	-2526.84	1808.93
3867.98	3960.85	-2600.06	1840.98
3867.48	3956.55	-2538.05	1875.02
3866.98	3950.03	-2518.45	1914.08
3866.48	3948.44	-2499.36	1964.35
3865.98	3958.82	-2471.06	1997.34
3865.48	3967.88	-2495.38	2006.36
3864.98	3968.51	-2509.06	1990.48
3864.48	3961.46	-2542.08	2023.39
3863.98	3954.06	-2579.7	2017.89
3863.48	3956.52	-2593.61	2005.65
3862.98	3958.79	-2577.5	2015.1
3862.48	3965.49	-2523.01	2061.68
3861.98	3973.28	-2498.68	2100.19
3861.48	3969.55	-2476	2100.52
3860.98	3958.18	-2491.3	2082.35
3860.48	3939.21	-2462.33	2036.11
3859.98	3930.49	-2528.7	1951.94
3859.48	3940.63	-2548.98	1995
3858.98	3954.09	-2480.54	2145.85
3858.48	3971.51	-2381.75	2360.01
3857.98	3986.86	-2275.78	2518.42
3857.48	3995.3	-2192.68	2652.35
3856.98	3995.39	-2141.72	2676.28
3856.47	3987.17	-2141.92	2639.46
3855.97	3987.33	-2302.03	2557.33
3855.47	3993.11	-2404.13	2410.31
3854.97	3991.32	-2529.12	2293.8
3854.47	3984.21	-2541.55	2169.19
3853.97	3971.06	-2510.05	2081.71
3853.47	3961.72	-2463.87	2065.81
3852.96	3953.77	-2453	2048.15
3852.46	3952.17	-2452.74	2102.39
3851.96	3965.99	-2478.25	2174.89
3851.46	3985.17	-2510.33	2163.23
3850.96	4001.67	-2492.28	2183.15
3850.45	4014.9	-2471.98	2192.68
3849.95	4022.09	-2437.15	2220
3849.45	4030	-2420.54	2219.71
3848.95	4032.36	-2483.1	2216.41
3848.44	4029.95	-2529.13	2242.97
3847.94	4031.21	-2589.09	2250.32
3847.44	4028.84	-2629.47	2188.33
3846.94	4026.26	-2619.22	2189.85
3846.43	4021.21	-2599.05	2124.3
3845.93	4016.61	-2542.5	2064.98
3845.43	4012.63	-2476.01	2013.09
3844.93	4008.81	-2492.84	1999.23
3844.42	4007.88	-2513.82	2006.7
3843.92	4013.72	-2500.8	2008.96
3843.42	4022.94	-2499.87	2026.52
3842.91	4028.51	-2481.77	2088.18
3842.41	4024.68	-2418.21	2047.82
3841.91	4018.15	-2389.02	2091.43
3841.4	4007.18	-2345.83	2034.32
3840.9	3996.37	-2359.34	1984.41
3840.4	3991.75	-2393.97	2017.45
3839.89	3988.39	-2402.89	2001.62
3839.39	3993.94	-2394.12	2054.94
3838.89	3995.77	-2387.23	2062.29
3838.38	4000.5	-2443.52	2047.6
3837.88	4011.39	-2460	2079.35
3837.37	4019.3	-2449.55	1978.65
3836.87	4025.09	-2522.2	1972.01
3836.37	4029.62	-2575.23	2064.77
3835.86	4023.91	-2558.76	2057.26
3835.36	4020.43	-2516.55	2047.91
3834.85	4014.72	-2491.25	2081.84
3834.35	4015.59	-2548.95	2020.16
3833.85	4017.66	-2506.79	1957.04
3833.34	4015.46	-2535.56	1874.98
3832.84	4008.35	-2593.86	1858.05
3832.33	3999.14	-2599.76	1943.78
3831.83	3982.34	-2568.48	1955.19
3831.32	3974.63	-2563.09	1985.67
3830.82	3971.82	-2519	2051.12
3830.31	3977	-2543.02	1989.23
3829.81	3982.91	-2516.4	1948.12
3829.3	3993.78	-2490.81	1974.68
3828.8	3996.46	-2478.93	1972.76
3828.29	3998.7	-2476.94	1988.01
3827.79	3998.73	-2493.38	1967.34
3827.28	4005.95	-2509.47	1940.4
3826.77	4009.94	-2575.66	1887.13
3826.27	4010.45	-2627.85	1881.95
3825.76	4007.84	-2657.65	1952.81
3825.26	4009.63	-2622.42	2051.8
3824.75	4003.25	-2590.62	2069.45
3824.25	3996.28	-2510.27	2045.2
3823.74	3991.58	-2493.13	2029.25
3823.23	3986.54	-2439.43	1981.55
3822.73	3981.04	-2447.84	1972.72
3822.22	3969.93	-2424.67	2010.94
3821.72	3966.33	-2418.74	2108.19
3821.21	3967.27	-2364.39	2206.42
3820.7	3970.45	-2322.24	2262.77
3820.2	3974.24	-2234.66	2309.03
3819.69	3979.67	-2142.12	2363.71
3819.18	3982.69	-2064.73	2416.09
3818.68	3989.44	-2052.19	2470.62
3818.17	3988.13	-2017.44	2506.3
3817.66	3993.01	-1971.79	2549.9
3817.16	3990.83	-1888.43	2663.03
3816.65	3990.85	-1824.77	2789.41
3816.14	3989.95	-1693.75	2933.73
3815.64	3983.51	-1539.95	3065.25
3815.13	3977.69	-1441.44	3210.6
3814.62	3968.05	-1389.7	3336.2
3814.11	3951.43	-1200.43	3415.73
3813.61	3943.73	-1024.95	3512.61
3813.1	3935.89	-858.485	3719.84
3812.59	3941.16	-732.583	3966.13
3812.08	3951.85	-582.606	4179.51
3811.58	3961.07	-475.485	4405.99
3811.07	3973.93	-358.455	4585.18
3810.56	3972.25	-224.924	4721.8
3810.05	3960.55	-42.0758	4878.96
3809.55	3943.31	109.614	5051.93
3809.04	3923.99	199.326	5302.11
3808.53	3917.06	325.136	5517.09
3808.02	3914.75	434.318	5741.07
3807.51	3923.67	548.114	5958.7
3807	3944.19	719.97	6107.59
3806.5	3963.7	936.841	6192.65
3805.99	3978.05	1074.25	6361.53
3805.48	3980.72	1230.16	6571.03
3804.97	3980.4	1349.95	6847.69
3804.46	3980.89	1543.08	7088.99
3803.95	3970.24	1608.62	7298.34
3803.44	3959.99	1749.38	7363.96
3802.93	3950.69	1855.75	7428.51
3802.43	3944.42	1925.8	7465.23
3801.92	3938.67	1958.2	7590.15
3801.41	3934.84	2080.9	7777.36
3800.9	3942.38	2261.87	8001.8
3800.39	3959.74	2478.39	8143.06
3799.88	3973.29	2619.6	8220.17
3799.37	3987.32	2771.83	8323.13
3798.86	3995.62	2818.98	8429.98
3798.35	4002.82	2837.88	8565.87
3797.84	4004.63	2918.17	8666.23
3797.33	3998.02	2936.83	8793.93
3796.82	3997.77	2986.53	8800.73
3796.31	3997.46	2929.45	8667.6
3795.8	3992.18	2870.63	8519.19
3795.29	3989.88	2730.36	8314.9
3794.78	3990.13	2623.5	8056.2
3794.27	4002.16	2469.93	7799.68
3793.76	4020.6	2354.6	7544.85
3793.25	4034.97	2180.62	7358.79
3792.74	4050.14	2026.73	7059.45
3792.23	4049.62	1835.3	6807.51
3791.72	4035.63	1683.02	6619.03
3791.21	4019.54	1422.8	6314.01
3790.7	4002.4	1283.67	6030.65
3790.19	3990.79	1036.39	5746.07
3789.68	3990.83	877.818	5445.65
3789.17	3995.99	771.659	5128.19
3788.65	4007.21	567.848	4719.88
3788.14	4014.5	393.356	4387.07
3787.63	4022.07	201.023	4157.95
3787.12	4032.52	-72.0682	3909.88
3786.61	4035.63	-270.386	3648.11
3786.1	4028.64	-503.121	3570.24
3785.59	4021.74	-634.909	3425.73
3785.08	4014.2	-742.879	3407.13
3784.56	4011.83	-895.591	3358.11
3784.05	4013.61	-978.326	3299.05
3783.54	4024.63	-948.371	3315.79
3783.03	4042.77	-949.765	3246.53
3782.52	4056.67	-974.917	3164.92
3782.01	4059.99	-990.288	3199.05
3781.49	4061.08	-1047.82	3113.45
3780.98	4057.42	-1073.47	3154.87
3780.47	4050.02	-1082.4	3136.22
3779.96	4043.7	-1148	3173.65
3779.44	4039.01	-1231.73	3161.43
3778.93	4033.31	-1360.93	3019.99
3778.42	4025.68	-1519.45	2955.47
3777.91	4017.77	-1555.57	2866.42
3777.39	4019.94	-1708.35	2780.16
3776.88	4027.89	-1739.55	2724.81
3776.37	4035.1	-1757.55	2654.77
3775.86	4043.37	-1898.21	2691.27
3775.34	4046.08	-1997.93	2631.02
3774.83	4040.59	-2044.25	2494.96
3774.32	4031.18	-2188.24	2342.84
3773.8	4022.53	-2197.93	2183.57
3773.29	4018.79	-2327.11	2118.1
3772.78	4018.13	-2436.11	2037.73
3772.26	4013.1	-2512.49	1969.57
3771.75	4005.13	-2620.94	2005
3771.24	3994.88	-2662.27	2055.8
3770.72	3987.07	-2703.33	1985.78
3770.21	3982.86	-2844.28	1909.06
3769.7	3987.74	-2913.19	1895.3
3769.18	3991.28	-3027.25	1914.25
3768.67	3993.13	-3147.88	1889.63
3768.15	3988.81
3767.64	3981.46
3767.13	3980.22
3766.61	3986.94
3766.1	3994.61
3765.58	4003.86
3765.07	4001.79
3764.55	3992.76
3764.04	3978.28
3763.52	3970.65
3763.01	3978.89
3762.5	3991.08
3761.98	3996.53
3761.47	3994.94
3760.95	3986.8
3760.44	3978.34
3759.92	3968.33
3759.41	3972.35
3758.89	3986.72
3758.37	3992.65
3757.86	3990.12
3757.34	3987.2
3756.83	3984.31
3756.31	3981.42
3755.8	3973.85
3755.28	3970.53
3754.76	3968.9
3754.25	3958.76
3753.73	3953.56
3753.22	3959.84
3752.7	3968.32
3752.18	3977.72
3751.67	3983.78
3751.15	3988.08
3750.63	3992.28
3750.12	3985.95
3749.6	3981.37
3749.08	3979.19
3748.57	3976.81
3748.05	3980.31
3747.53	3992.05
3747.02	4012.73
3746.5	4030.39
3745.98	4031.88
3745.47	4027.22
3744.95	4017.43
3744.43	4005.69
3743.91	3996.03
3743.4	3994.94
3742.88	3999.86
3742.36	3996.39
3741.84	3985.46
3741.32	3977.56
3740.81	3979.69
3740.29	3988.38
3739.77	4000.29
3739.25	4012.68
3738.73	4021.56
3738.22	4017.74
3737.7	4007.19
3737.18	3993.18
3736.66	3991.05
3736.14	3995.59
3735.62	4007.87
3735.1	4022.84
3734.59	4037.33
3734.07	4042.16
3733.55	4041.61
3733.03	4037.98
3732.51	4041.26
3731.99	4045.34
3731.47	4047.09
3730.95	4048.37
3730.43	4046.98
3729.91	4038.33
3729.39	4031.45
3728.87	4031.52
3728.35	4040.24
3727.83	4049.8
3727.31	4052.67
3726.79	4057.26
3726.27	4061.8
3725.75	4062.93
3725.23	4065.68
3724.71	4072.87
3724.19	4083.16
3723.67	4087.79
3723.15	4086.94
3722.63	4083.45
3722.11	4076.11
3721.59	4066.16
3721.07	4053.24
3720.55	4040.73
3720.03	4028.3
3719.51	4019.31
3718.99	4020.55
3718.46	4025.45
3717.94	4031.95
3717.42	4043.59
3716.9	4046.79
3716.38	4039.37
3715.86	4023.69
3715.34	4009.68
3714.81	4007.01
3714.29	4008.91
3713.77	4014.74
3713.25	4026.65
3712.73	4028.84
3712.2	4024.08
3711.68	4015.04
3711.16	4007.1
3710.64	4005.96
3710.11	4003.85
3709.59	3998.52
3709.07	3992.45
3708.55	3983.36
3708.02	3979.72
3707.5	3979.03
3706.98	3981.63
3706.46	3985.06
3705.93	3985.9
3705.41	3984.05
3704.89	3987.5
3704.36	3994.73
3703.84	4005.37
3703.32	4011.88
3702.79	4010.02
3702.27	4002.09
3701.75	3987.56
3701.22	3975.37
3700.7	3976.53
3700.17	3985.85
3699.65	3996.59
3699.13	4002.82
3698.6	3999.69
3698.08	3991.22
3697.55	3971.1
3697.03	3954.12
3696.51	3945.05
3695.98	3944.72
3695.46	3950.82
3694.93	3961.75
3694.41	3977.58
3693.88	3996
3693.36	4007.68
3692.83	4018.65
3692.31	4022.93
3691.78	4017.69
3691.26	4004.39
3690.73	3985.72
3690.21	3972.37
3689.68	3968.16
3689.16	3969.45
3688.63	3981.98
3688.1	4003.03
3687.58	4019.98
3687.05	4030.78
3686.53	4035.48
3686	4039.63
3685.48	4041.79
3684.95	4031.62
3684.42	4019.98
3683.9	4008.67
3683.37	3995.45
3682.84	3986.91
3682.32	3986.46
3681.79	4003.28
3681.26	4028.01
3680.74	4043.07
3680.21	4050.92
3679.68	4049.3
3679.16	4037.77
3678.63	4027.95
3678.1	4021.39
3677.58	4031.93
3677.05	4048.64
3676.52	4063.46
3675.99	4074.76
3675.47	4082.58
3674.94	4077.89
3674.41	4072.1
3673.88	4058.76
3673.36	4044.41
3672.83	4030.68
3672.3	4026.08
3671.77	4029.92
3671.24	4044.24
3670.72	4057.16
3670.19	4072.94
3669.66	4073.65
3669.13	4061.99
3668.6	4046.15
3668.07	4035.08
3667.55	4025.65
3667.02	4026.22
3666.49	4030.88
3665.96	4044.7
3665.43	4050.43
3664.9	4056.37
3664.37	4059.78
3663.84	4059.89
3663.31	4053.68
3662.78	4054.43
3662.26	4057.26
3661.73	4063.67
3661.2	4066.43
3660.67	4072.71
3660.14	4073.32
3659.61	4068.99
3659.08	4060.62
3658.55	4060.46
3658.02	4059.96
3657.49	4056.41
3656.96	4048.34
3656.43	4037.05
3655.9	4021.92
3655.37	4010.76
3654.84	3999.87
3654.3	3999.37
3653.77	4004.73
3653.24	4007.07
3652.71	4007.07
3652.18	4000.99
3651.65	3990.8
3651.12	3986.02
3650.59	3976.24
3650.06	3973.5
3649.53	3979.75
3649	3981.71
3648.46	3989.39
3647.93	3996.75
3647.4	4000.16
3646.87	4007.83
3646.34	4010.26
3645.81	4019.99
3645.27	4031.68
3644.74	4032.34
3644.21	4034.35
3643.68	4032.31
3643.15	4021.6
3642.61	4015.09
3642.08	4013.16
3641.55	4020.3
3641.02	4025.53
3640.48	4017.82
3639.95	4008.32
3639.42	3992.44
3638.89	3974.13
3638.35	3965.66
3637.82	3967.47
3637.29	3974.55
3636.75	3984.42
3636.22	3988.8
3635.69	3992.9
3635.15	3989.44
3634.62	3979.98
3634.09	3969.24
3633.55	3959.67
3633.02	3948.73
3632.49	3947.7
3631.95	3958.8
3631.42	3976.19
3630.88	3988.94
3630.35	3994.18
3629.82	3994.75
3629.28	3989.18
3628.75	3978.58
3628.21	3972.29
3627.68	3973.2
3627.14	3976.98
3626.61	3982.46
3626.07	3990.78
3625.54	4004.83
3625	4020.01
3624.47	4032.92
3623.93	4037.4
3623.4	4029.18
3622.86	4017.03
3622.33	4008.19
3621.79	4001.58
3621.26	4004.3
3620.72	4014.5
3620.19	4028.74
3619.65	4041.77
3619.12	4048.52
3618.58	4057.12
3618.04	4069.61
3617.51	4078.81
3616.97	4083.62
3616.44	4082.24
3615.9	4072.98
3615.36	4056.46
3614.83	4033.33
3614.29	4016.25
3613.75	4008.81
3613.22	4011.99
3612.68	4020.32
3612.14	4037.07
3611.61	4051.29
3611.07	4063.03
3610.53	4066.42
3610	4070.8
3609.46	4071.76
3608.92	4067.96
3608.39	4059.53
3607.85	4052.38
3607.31	4038.96
3606.77	4028.75
3606.24	4021.26
3605.7	4023.79
3605.16	4027.68
3604.62	4029.7
3604.08	4032.57
3603.55	4031.08
3603.01	4019.16
3602.47	4008.87
3601.93	4001.95
3601.39	3998.75
3600.85	3995.45
3600.32	3993.57
3599.78	3996.48
3599.24	4002.65
3598.7	4005.75
3598.16	4009.89
3597.62	4011.23
3597.08	4007.88
3596.55	3998.24
3596.01	3985.64
3595.47	3979.63
3594.93	3987.16
3594.39	4000.26
3593.85	4012.63
3593.31	4022.69
3592.77	4026
3592.23	4018.71
3591.69	4006.6
3591.15	3997.81
3590.61	3994.86
3590.07	3994.73
3589.53	3994.06
3588.99	3996.17
3588.45	3999.36
3587.91	4001.8
3587.37	4008.35
3586.83	4019.27
3586.29	4027.92
3585.75	4032.49
3585.21	4031.21
3584.67	4025.87
3584.13	4019.22
3583.58	4007.04
3583.04	3999.61
3582.5	3995.92
3581.96	3994.95
3581.42	3995.79
3580.88	3998.58
3580.34	4003.04
3579.8	4005.92
3579.25	4001.69
3578.71	4002.58
3578.17	4000.81
3577.63	4001.04
3577.09	3999.59
3576.55	3997.9
3576	3996.04
3575.46	3991.68
3574.92	3989.85
3574.38	3996.31
3573.83	4002.81
3573.29	4012.83
3572.75	4017.93
3572.21	4021.38
3571.66	4022.43
3571.12	4019.15
3570.58	4015.75
3570.04	4010.78
3569.49	4004.26
3568.95	4000.24
3568.41	3995.59
3567.86	3997.96
3567.32	4004.31
3566.78	4011.53
3566.23	4017.28
3565.69	4018.14
3565.15	4016.3
3564.6	4010.97
3564.06	4004.21
3563.51	3996.81
3562.97	3989
3562.43	3985.34
3561.88	3986.77
3561.34	3990.68
3560.79	3999.58
3560.25	4009.17
3559.7	4021.41
3559.16	4029.83
3558.62	4037.33
3558.07	4047.72
3557.53	4055.74
3556.98	4057.5
3556.44	4056.81
3555.89	4048.83
3555.35	4035.04
3554.8	4022.23
3554.26	4015.33
3553.71	4014.78
3553.17	4013.65
3552.62	4016.49
3552.07	4015.52
3551.53	4007.33
3550.98	3993.09
3550.44	3986.81
3549.89	3983.77
3549.35	3978.41
3548.8	3967.6
3548.25	3958.61
3547.71	3941.34
3547.16	3932.54
3546.61	3934.29
3546.07	3951.4
3545.52	3970.96
3544.97	3980.62
3544.43	3979.43
3543.88	3967.5
3543.33	3948.87
3542.79	3942.53
3542.24	3950.5
3541.69	3968.18
3541.15	3990.61
3540.6	4008.3
3540.05	4020.85
3539.5	4019.63
3538.96	4012.74
3538.41	4006.75
3537.86	4003.48
3537.31	3997.41
3536.77	3993.91
3536.22	3989.16
3535.67	3980.59
3535.12	3964.84
3534.57	3951.98
3534.03	3948.19
3533.48	3950.25
3532.93	3955.09
3532.38	3963.88
3531.83	3971.5
3531.28	3974.77
3530.73	3971.86
3530.19	3971.21
3529.64	3977.34
3529.09	3982.37
3528.54	3987.86
3527.99	3992.96
3527.44	3993.1
3526.89	3991.1
3526.34	3981.99
3525.79	3978.8
3525.24	3981.58
3524.69	3987.03
3524.14	4001.06
3523.59	4017.55
3523.04	4028.74
3522.49	4031.5
3521.94	4021.39
3521.39	4011.75
3520.84	3997.35
3520.29	3986.62
3519.74	3986.45
3519.19	3989.56
3518.64	3994.48
3518.09	3993.51
3517.54	3990.39
3516.99	3993.22
3516.44	3992.58
3515.89	3998.67
3515.34	4007.91
3514.79	4013.57
3514.23	4018.2
3513.68	4017.58
3513.13	4015.28
3512.58	4016.16
3512.03	4012.98
3511.48	4016.99
3510.93	4017.51
3510.37	4016.07
3509.82	4017.73
3509.27	4021.18
3508.72	4021.13
3508.17	4022.61
3507.61	4020.26
3507.06	4024.42
3506.51	4020.09
3505.96	4014.31
3505.41	4010.65
3504.85	4005.2
3504.3	3998.24
3503.75	3998.72
3503.19	4002.39
3502.64	4014.47
3502.09	4018.96
3501.54	4018.62
3500.98	4012.32
3500.43	4000.18
3499.88	3989.09
3499.32	3986.46
3498.77	3990.81
3498.22	4000.39
3497.66	4008.2
3497.11	4010.65
3496.55	4007.23
3496	3999.24
3495.45	3989.75
3494.89	3982.31
3494.34	3978.97
3493.78	3975
3493.23	3980.62
3492.68	3988.56
3492.12	3998.19
3491.57	4004.98
3491.01	4009.78
3490.46	4006.5
3489.9	3997.67
3489.35	3981.58
3488.79	3971.59
3488.24	3963.68
3487.68	3962.49
3487.13	3968.78
3486.57	3978.54
3486.02	3983.9
3485.46	3984.46
3484.91	3982.98
3484.35	3980.04
3483.8	3972.88
3483.24	3969.38
3482.68	3974.05
3482.13	3976.13
3481.57	3977.66
3481.02	3974.83
3480.46	3977.22
3479.9	3980.42
3479.35	3976.71
3478.79	3977.37
3478.23	3985.39
3477.68	3992.57
3477.12	4003.79
3476.56	4009.98
3476.01	4015.83
3475.45	4017.66
3474.89	4009.67
3474.34	4001.36
3473.78	3994.71
3473.22	3994.63
3472.66	4004.41
3472.11	4013.07
3471.55	4018.02
3470.99	4021.15
3470.43	4019.84
3469.88	4015.64
3469.32	4011.67
3468.76	4016.14
3468.2	4029.24
3467.64	4043.36
3467.09	4055.99
3466.53	4067.73
3465.97	4072.9
3465.41	4071.3
3464.85	4061.99
3464.29	4049.74
3463.74	4041.82
3463.18	4038.23
3462.62	4042
3462.06	4051.58
3461.5	4059.77
3460.94	4069.93
3460.38	4075.24
3459.82	4076.08
3459.26	4076.45
3458.7	4074.09
3458.15	4072.26
3457.59	4066.36
3457.03	4055.39
3456.47	4046.41
3455.91	4038.66
3455.35	4032
3454.79	4028.88
3454.23	4031.73
3453.67	4039.36
3453.11	4046.57
3452.55	4052.53
3451.99	4055.79
3451.43	4056.53
3450.86	4055.27
3450.3	4049.71
3449.74	4045.2
3449.18	4036.9
3448.62	4026.44
3448.06	4016.55
3447.5	4005.71
3446.94	3998.95
3446.38	4000.63
3445.82	4002.15
3445.25	4008.55
3444.69	4009.7
3444.13	4010.51
3443.57	4011.4
3443.01	4007.93
3442.45	4009.64
3441.88	4014.15
3441.32	4015.85
3440.76	4024.27
3440.2	4029.96
3439.64	4038.58
3439.07	4040.95
3438.51	4037.29
3437.95	4031.85
3437.39	4018.74
3436.82	4003.79
3436.26	3998.62
3435.7	3993.31
3435.14	3994.78
3434.57	3994.34
3434.01	3994.99
3433.45	3993.96
3432.88	3987.33
3432.32	3985.33
3431.76	3983.09
3431.19	3973.33
3430.63	3964.79
3430.07	3958.87
3429.5	3958.41
3428.94	3964.48
3428.37	3973.14
3427.81	3994.21
3427.25	4010.52
3426.68	4015.93
3426.12	4010.23
3425.55	4002.47
3424.99	3993.63
3424.42	3987.97
3423.86	3989.91
3423.3	4004.6
3422.73	4021.33
3422.17	4028.58
3421.6	4021.62
3421.04	4013.66
3420.47	3998.27
3419.91	3986.61
3419.34	3988.91
3418.78	4000.82
3418.21	4023.02
3417.64	4038.83
3417.08	4046.32
3416.51	4050.45
3415.95	4036.87
3415.38	4021.94
3414.82	4008.1
3414.25	3992.52
3413.68	3986.93
3413.12	3985.7
3412.55	3993.91
3411.98	4011.33
3411.42	4030.74
3410.85	4053.82
3410.29	4070.07
3409.72	4072.73
3409.15	4068.73
3408.58	4056.7
3408.02	4037.5
3407.45	4016.9
3406.88	3999.01
3406.32	3985.82
3405.75	3983.38
3405.18	3985.69
3404.61	3997.02
3404.05	4017.87
3403.48	4037.13
3402.91	4052.61
3402.34	4059.15
3401.78	4063.83
3401.21	4068.86
3400.64	4063.44
3400.07	4056.3
3399.5	4052.12
3398.94	4048.09
3398.37	4043.8
3397.8	4037.38
3397.23	4043.46
3396.66	4051.59
3396.09	4053.79
3395.52	4054.72
3394.96	4054.46
3394.39	4053.63
3393.82	4049.1
3393.25	4043.77
3392.68	4047.61
3392.11	4049.53
3391.54	4047.51
3390.97	4042.99
3390.4	4039.57
3389.83	4031.74
3389.26	4027
3388.69	4025.08
3388.12	4023.77
3387.55	4019.93
3386.98	4011.74
3386.41	4002.43
3385.84	3995.18
3385.27	3982.39
3384.7	3976.9
3384.13	3971.73
3383.56	3963.29
3382.99	3953.18
3382.42	3944.71
3381.85	3944.66
3381.28	3950.55
3380.71	3955.16
3380.13	3960.03
3379.56	3964.74
3378.99	3962.96
3378.42	3954.09
3377.85	3947.33
3377.28	3947.28
3376.71	3952.54
3376.13	3958.5
3375.56	3960.1
3374.99	3962.43
3374.42	3959.69
3373.85	3950.05
3373.27	3940.08
3372.7	3934.92
3372.13	3940.81
3371.56	3954.39
3370.99	3965.68
3370.41	3976.52
3369.84	3984.39
3369.27	3985
3368.69	3978.49
3368.12	3967.31
3367.55	3964.25
3366.98	3967.1
3366.4	3970.87
3365.83	3979.41
3365.26	3989.8
3364.68	4003.62
3364.11	4012.48
3363.54	4006.54
3362.96	4002.33
3362.39	3992.66
3361.81	3980.33
3361.24	3970.27
3360.67	3962.58
3360.09	3963.77
3359.52	3966.83
3358.94	3964.68
3358.37	3971.89
3357.8	3977.72
3357.22	3984.14
3356.65	3992.8
3356.07	3997.14
3355.5	3998.83
3354.92	3995.71
3354.35	3989.24
3353.77	3987.99
3353.2	3988.93
3352.62	3992.05
3352.05	4003.28
3351.47	4012.86
3350.9	4021.33
3350.32	4026
3349.74	4028.75
3349.17	4030.04
3348.59	4024.44
3348.02	4014.83
3347.44	4012.3
3346.86	4010.75
3346.29	4014.04
3345.71	4021.54
3345.14	4031.79
3344.56	4033.64
3343.98	4020.92
3343.41	4004.87
3342.83	3992.17
3342.25	3982.25
3341.68	3982.3
3341.1	3987.98
3340.52	4000.44
3339.95	4005.49
3339.37	4003.61
3338.79	3999.09
3338.21	3992.34
3337.64	3982.99
3337.06	3970.41
3336.48	3961.31
3335.9	3964.27
3335.33	3974.86
3334.75	3990.51
3334.17	4002.8
3333.59	4013.82
3333.01	4012.92
3332.44	3996.55
3331.86	3985.2
3331.28	3976.71
3330.7	3977.12
3330.12	3979.29
3329.54	3983.05
3328.96	3993.02
3328.39	3999.31
3327.81	4000.39
3327.23	4005.66
3326.65	4001.88
3326.07	3998.3
3325.49	3991.79
3324.91	3986.53
3324.33	3982.32
3323.75	3978.55
3323.17	3975.92
3322.59	3976.29
3322.01	3971.88
3321.43	3971.27
3320.85	3972.67
3320.27	3972.14
3319.69	3970.12
3319.11	3966.99
3318.53	3968
3317.95	3971.61
3317.37	3974.76
3316.79	3979.21
3316.21	3983.2
3315.63	3980.02
3315.05	3971.27
3314.47	3961.78
3313.89	3955.99
3313.31	3956.57
3312.72	3958.91
3312.14	3962.47
3311.56	3964.02
3310.98	3960.16
3310.4	3951.46
3309.82	3946.69
3309.23	3940.16
3308.65	3939.04
3308.07	3937.09
3307.49	3937.78
3306.91	3937.27
3306.33	3943.73
3305.74	3952.79
3305.16	3966.55
3304.58	3974.43
3304	3977.06
3303.41	3971.76
3302.83	3962.18
3302.25	3950.77
3301.66	3945.77
3301.08	3944.49
3300.5	3945.23
3299.92	3946.91
3299.33	3943.48
3298.75	3935.16
3298.17	3925.41
3297.58	3921.2
3297	3924.42
3296.42	3937.05
3295.83	3952.76
3295.25	3972.04
3294.66	3981.17
3294.08	3977.43
3293.5	3969.52
3292.91	3959.3
3292.33	3950.51
3291.74	3951.09
3291.16	3961.34
3290.57	3975.21
3289.99	3981.13
3289.4	3981.15
3288.82	3983.49
3288.24	3980.14
3287.65	3975.84
3287.07	3977.62
3286.48	3984.91
3285.89	3985.22
3285.31	3978.68
3284.72	3973.06
3284.14	3972.08
3283.55	3970.03
3282.97	3971.77
3282.38	3976.43
3281.8	3980.76
3281.21	3976.51
3280.62	3969.1
3280.04	3962.86
3279.45	3960.69
3278.87	3955.23
3278.28	3952.02
3277.69	3946.5
3277.11	3943.29
3276.52	3938.39
3275.93	3936.4
3275.35	3937.76
3274.76	3943.36
3274.17	3945.61
3273.58	3949.44
3273	3951.1
3272.41	3949.18
3271.82	3939.25
3271.24	3927.65
3270.65	3918.87
3270.06	3914.42
3269.47	3914.69
3268.88	3923.77
3268.3	3935.32
3267.71	3939.76
3267.12	3935.09
3266.53	3925.03
3265.94	3916.69
3265.36	3906.9
3264.77	3898.48
3264.18	3893.77
3263.59	3887.79
3263	3884.26
3262.41	3884.35
3261.82	3886.28
3261.24	3893.9
3260.65	3903.01
3260.06	3914.95
3259.47	3924.42
3258.88	3922.01
3258.29	3918.21
3257.7	3915.71
3257.11	3908.98
3256.52	3902.96
3255.93	3900.76
3255.34	3911.15
3254.75	3923.67
3254.16	3927.86
3253.57	3932.45
3252.98	3932.37
3252.39	3922.63
3251.8	3908.65
3251.21	3896.53
3250.62	3898.19
3250.03	3902.7
3249.44	3915.7
3248.85	3932.39
3248.26	3940.27
3247.67	3943.15
3247.07	3940.42
3246.48	3930.51
3245.89	3915.71
3245.3	3900.25
3244.71	3897.1
3244.12	3896.71
3243.53	3895.62
3242.93	3901.81
3242.34	3907.33
3241.75	3906.23
3241.16	3898.96
3240.57	3898.01
3239.97	3902.4
3239.38	3912.85
3238.79	3921.95
3238.2	3933.95
3237.61	3940.71
3237.01	3944.31
3236.42	3939.67
3235.83	3930.68
3235.23	3916.38
3234.64	3903.67
3234.05	3888.76
3233.46	3885.29
3232.86	3891.55
3232.27	3911.24
3231.68	3934.74
3231.08	3953.01
3230.49	3966.34
3229.89	3969.05
3229.3	3965.82
3228.71	3962.37
3228.11	3957.11
3227.52	3950.49
3226.93	3946.72
3226.33	3937.91
3225.74	3927.37
3225.14	3913.67
3224.55	3904.28
3223.95	3894.77
3223.36	3892.15
3222.76	3893.56
3222.17	3908.85
3221.57	3933.74
3220.98	3955.95
3220.38	3971.7
3219.79	3969.59
3219.19	3945.79
3218.6	3918.14
3218	3891.33
3217.41	3877.34
3216.81	3882.68
3216.22	3892.61
3215.62	3903.17
3215.02	3901.57
3214.43	3892.3
3213.83	3888.83
3213.24	3887.85
3212.64	3886.88
3212.04	3894.19
3211.45	3894.94
3210.85	3892.64
3210.25	3886.14
3209.66	3885.19
3209.06	3893.45
3208.46	3901.79
3207.87	3909.06
3207.27	3920.54
3206.67	3922.16
3206.07	3924.89
3205.48	3921.77
3204.88	3922.06
3204.28	3925.9
3203.68	3927.23
3203.09	3926.92
3202.49	3922.45
3201.89	3909.18
3201.29	3900.59
3200.69	3888.92
3200.1	3886.73
3199.5	3897.89
3198.9	3919.18
3198.3	3942.79
3197.7	3959.62
3197.1	3967.47
3196.51	3969.06
3195.91	3956.97
3195.31	3939.53
3194.71	3923.71
3194.11	3914.82
3193.51	3909.49
3192.91	3904.8
3192.31	3905
3191.71	3908.87
3191.11	3913.58
3190.51	3919.61
3189.91	3929.16
3189.31	3940.26
3188.71	3947.6
3188.11	3943.26
3187.51	3933.51
3186.91	3924.67
3186.31	3919.84
3185.71	3918.95
3185.11	3927.1
3184.51	3941.06
3183.91	3961.61
3183.31	3977.41
3182.71	3990.04
3182.11	3997.24
3181.51	3992.99
3180.91	3978.26
3180.31	3958.92
3179.7	3941.25
3179.1	3932.11
3178.5	3928.66
3177.9	3933.71
3177.3	3937.96
3176.7	3942.03
3176.1	3946.92
3175.49	3948.41
3174.89	3949.03
3174.29	3946.77
3173.69	3942.24
3173.08	3938.53
3172.48	3934.31
3171.88	3937.42
3171.28	3941.23
3170.67	3945.31
3170.07	3948.41
3169.47	3949.39
3168.87	3949.11
3168.26	3948.96
3167.66	3951.88
3167.06	3957.87
3166.45	3955.57
3165.85	3955.4
3165.25	3953.22
3164.64	3954.18
3164.04	3957.92
3163.44	3965.76
3162.83	3977.21
3162.23	3983.09
3161.62	3978.76
3161.02	3975.9
3160.42	3971.38
3159.81	3969.63
3159.21	3971.82
3158.6	3981.48
3158	3994.21
3157.39	3996.61
3156.79	3992.16
3156.18	3978.11
3155.58	3957.85
3154.97	3933.17
3154.37	3918.38
3153.76	3918.06
3153.16	3933.89
3152.55	3953.63
3151.95	3975.26
3151.34	3990.27
3150.74	4001.08
3150.13	4000.31
3149.52	3999.45
3148.92	3991.9
3148.31	3981.04
3147.71	3966.39
3147.1	3949.75
3146.49	3942.5
3145.89	3946.1
3145.28	3961.51
3144.67	3983.28
3144.07	4000.28
3143.46	4010.75
3142.85	4016.91
3142.25	4012.39
3141.64	4010.96
3141.03	4007.89
3140.43	4011.78
3139.82	4007.35
3139.21	3998.15
3138.6	3994.53
3138	3996.13
3137.39	3997.27
3136.78	4004.79
3136.17	4008.26
3135.56	4011.72
3134.96	4002.18
3134.35	3988.88
3133.74	3987.3
3133.13	3989.67
3132.52	3996.25
3131.91	4008.08
3131.31	4022.53
3130.7	4032.58
3130.09	4032.36
3129.48	4026.88
3128.87	4020.81
3128.26	4011.85
3127.65	4003.46
3127.04	3995
3126.43	3994.42
3125.82	3993.9
3125.21	3997.94
3124.61	4008.89
3124	4022.53
3123.39	4037.91
3122.78	4044.75
3122.17	4035.52
3121.56	4018.42
3120.95	3993.66
3120.34	3972.12
3119.72	3966.73
3119.11	3972.47
3118.5	3991.18
3117.89	4011.66
3117.28	4025.7
3116.67	4029.87
3116.06	4022.42
3115.45	4006.95
3114.84	3994.52
3114.23	3981.68
3113.62	3984.26
3113	3994.17
3112.39	4008.09
3111.78	4020.76
3111.17	4022.76
3110.56	4009.89
3109.95	3995.43
3109.33	3989.01
3108.72	4000.97
3108.11	4017.33
3107.5	4039.06
3106.88	4060.01
3106.27	4065.19
3105.66	4058.9
3105.05	4055.49
3104.43	4058.24
3103.82	4061.75
3103.21	4057.9
3102.6	4051.58
3101.98	4040.66
3101.37	4024.41
3100.76	4012.38
3100.14	4009.25
3099.53	4009.93
3098.92	4013.93
3098.3	4020.06
3097.69	4033.64
3097.07	4042.91
3096.46	4050.1
3095.85	4051.19
3095.23	4047.62
3094.62	4040.43
3094	4031.2
3093.39	4023.4
3092.78	4022.9
3092.16	4023.59
3091.55	4024.82
3090.93	4024.32
3090.32	4028.15
3089.7	4035.07
3089.09	4035.53
3088.47	4035.99
3087.86	4035.32
3087.24	4042.54
3086.62	4047.55
3086.01	4058.3
3085.39	4071.33
3084.78	4079.47
3084.16	4080.27
3083.55	4080.4
3082.93	4072.27
3082.31	4069.73
3081.7	4065.05
3081.08	4065.45
3080.47	4061.43
3079.85	4059.77
3079.23	4068.32
3078.62	4082.48
3078	4089.76
3077.38	4099.22
3076.77	4105.42
3076.15	4106.36
3075.53	4101.51
3074.91	4100.35
3074.3	4104.32
3073.68	4103.47
3073.06	4092.36
3072.44	4082.84
3071.83	4081.86
3071.21	4080.01
3070.59	4088.93
3069.97	4102.39
3069.35	4117.82
3068.74	4131.48
3068.12	4135.93
3067.5	4141.32
3066.88	4150.48
3066.26	4148.84
3065.64	4148.92
3065.03	4139.44
3064.41	4134.86
3063.79	4133.98
3063.17	4131.19
3062.55	4134.09
3061.93	4137.52
3061.31	4137.61
3060.69	4135.56
3060.07	4128.13
3059.45	4136.13
3058.83	4142.95
3058.21	4148.21
3057.59	4149.28
3056.97	4150.57
3056.35	4151.36
3055.73	4150.63
3055.11	4153.43
3054.49	4167.35
3053.87	4177.1
3053.25	4180.38
3052.63	4176.27
3052.01	4177.4
3051.39	4174.84
3050.77	4168.3
3050.15	4161.98
3049.53	4159.16
3048.9	4150.42
3048.28	4137.84
3047.66	4130.85
3047.04	4129.94
3046.42	4127.5
3045.8	4128.54
3045.18	4135.47
3044.55	4153.36
3043.93	4162.1
3043.31	4167.55
3042.69	4175.61
3042.06	4175.84
3041.44	4167.9
3040.82	4160.41
3040.2	4155.4
3039.57	4161.82
3038.95	4163.06
3038.33	4161.68
3037.71	4168.1
3037.08	4177.56
3036.46	4181.56
3035.84	4180.73
3035.21	4177.25
3034.59	4179.64
3033.97	4180.85
3033.34	4181.8
3032.72	4189.5
3032.1	4207.98
3031.47	4223.32
3030.85	4231.05
3030.22	4236.01
3029.6	4244.72
3028.98	4247.82
3028.35	4246.74
3027.73	4245.33
3027.1	4256.97
3026.48	4270.38
3025.85	4288.07
3025.23	4311.51
3024.6	4335.39
3023.98	4346.36
3023.35	4348.92
3022.73	4349.11
3022.1	4353.85
3021.48	4355.23
3020.85	4361.94
3020.23	4368.76
3019.6	4373.55
3018.97	4378.51
3018.35	4384.23
3017.72	4394.2
3017.1	4407.3
3016.47	4414.12
3015.84	4417.32
3015.22	4420.23
3014.59	4420.91
3013.96	4423.92
3013.34	4428.53
3012.71	4445.71
3012.08	4469.09
3011.46	4491.61
3010.83	4513.88
3010.2	4540.13
3009.57	4551.82
3008.95	4548.37
3008.32	4540.15
3007.69	4544.01
3007.06	4555.43
3006.44	4578.24
3005.81	4610.68
3005.18	4654.97
3004.55	4685.53
3003.93	4707.35
3003.3	4729.18
3002.67	4767.86
3002.04	4810.16
3001.41	4856.04
3000.78	4895.69
3000.15	4932.47
2999.53	4946.97
2998.9	4953.92
2998.27	4948.27
2997.64	4952.44
2997.01	4954.06
2996.38	4964.53
2995.75	4985.5
2995.12	5027.76
2994.49	5081.86
2993.86	5147.01
2993.23	5197.85
2992.6	5239.16
2991.97	5260.29
2991.34	5262.21
2990.71	5258.81
2990.08	5265.57
2989.45	5290.95
2988.82	5332.66
2988.19	5379.26
2987.56	5420.73
2986.93	5452.9
2986.3	5461.11
2985.67	5467.49
2985.04	5480.76
2984.41	5510.76
2983.77	5560.63
2983.14	5623.15
2982.51	5680.62
2981.88	5728.63
2981.25	5749.4
2980.62	5762.09
2979.98	5767.36
2979.35	5772.57
2978.72	5788.75
2978.09	5810.61
2977.46	5837.17
2976.82	5865.59
2976.19	5888.21
2975.56	5918.47
2974.93	5947.52
2974.29	5970.4
2973.66	5979.02
2973.03	5976.26
2972.4	5968.01
2971.76	5962.07
2971.13	5963.12
2970.5	5983
2969.86	6017.67
2969.23	6058.5
2968.6	6094.25
2967.96	6126.45
2967.33	6150.57
2966.69	6168.65
2966.06	6180.01
2965.43	6192.45
2964.79	6217.99
2964.16	6255.88
2963.52	6299.82
2962.89	6341.32
2962.25	6380.37
2961.62	6414.06
2960.98	6438.51
2960.35	6463.4
2959.72	6500.3
2959.08	6547.32
2958.44	6595.33
2957.81	6641.23
2957.17	6681.69
2956.54	6713.78
2955.9	6741.61
2955.27	6773.96
2954.63	6812.96
2954	6864.39
2953.36	6922.37
2952.72	6986.46
2952.09	7036.24
2951.45	7074.09
2950.82	7115.05
2950.18	7151.11
2949.54	7189.61
2948.91	7238.18
2948.27	7287.84
2947.63	7345
2947	7392.15
2946.36	7440.83
2945.72	7505.82
2945.08	7568.87
2944.45	7637.12
2943.81	7703.72
2943.17	7759.83
2942.53	7810.16
2941.9	7838.17
2941.26	7858.24
2940.62	7884.34
2939.98	7906.76
2939.35	7923.94
2938.71	7943.6
2938.07	7970.86
2937.43	8001.97
2936.79	8028.89
2936.15	8054.52
2935.51	8087.96
2934.88	8115.99
2934.24	8119.41
2933.6	8120.57
2932.96	8118
2932.32	8110.75
2931.68	8115.41
2931.04	8119.26
2930.4	8119.36
2929.76	8102.88
2929.12	8061.38
2928.48	8023.25
2927.84	7980.2
2927.2	7942.27
2926.56	7932.12
2925.92	7914.84
2925.28	7872.17
2924.64	7816.17
2924	7754.09
2923.36	7704.9
2922.72	7665.75
2922.08	7639.47
2921.44	7627.34
2920.8	7595.07
2920.16	7535.7
2919.52	7470.93
2918.87	7396.05
2918.23	7324
2917.59	7265.7
2916.95	7219.84
2916.31	7187.91
2915.67	7159.12
2915.02	7131.55
2914.38	7110.45
2913.74	7076.51
2913.1	7026.93
2912.46	6972.6
2911.81	6917.7
2911.17	6866.98
2910.53	6809.45
2909.89	6754.18
2909.24	6712.56
2908.6	6667.84
2907.96	6615
2907.31	6567.45
2906.67	6530.52
2906.03	6500.6
2905.38	6463.6
2904.74	6430.13
2904.1	6411.88
2903.45	6383.78
2902.81	6352.6
2902.17	6314.97
2901.52	6274.95
2900.88	6233.25
2900.23	6193.29
2899.59	6163.6
2898.95	6156.32
2898.3	6141.4
2897.66	6129.88
2897.01	6111.43
2896.37	6082.8
2895.72	6045.52
2895.08	6017.06
2894.43	5999.13
2893.79	5991.6
2893.14	5980.94
2892.5	5975.38
2891.85	5976.88
2891.21	5980.97
2890.56	5983.41
2889.91	5985.94
2889.27	5973.17
2888.62	5944
2887.98	5904.59
2887.33	5863.8
2886.68	5838.82
2886.04	5841.87
2885.39	5863.83
[truncated: 3,250 more rows]

## Sheet: Figure 3d
	mean	standard deviation
Alpha
helix	20.0844	3.40827
Beta
sheet	30.1542	3.83657
Random
coil	10.8935	1.79132
Beta
turn	27.9228	3.95711

## Sheet: Figure 3e
	mean	standard deviation
Alpha
helix	26.8378	2.09191
Beta
sheet	30.1771	4.17776
Random
coil	12.0691	1.9437
Beta
turn	30.916	3.9175

## Sheet: Figure 3f
	mean	standard deviation
Alpha
helix	33.4986	2.16201
Beta
sheet	21.1196	1.98707
Random
coil	19.3532	2.7568
Beta
turn	26.0286	5.14513

## Sheet: Figure 4
Western blots
coll1												coll 3
coll1b	2020-01-23											coll3
SDS-PAGE

## Sheet: Figure 5
HPLC min	#"DAD1 - A:Sig=210,4 Ref=off Sp Brown HCl.d"					HPLC 278 min	#"DAD1 - B:Sig=278,4 Ref=off Sp Brown HCl.d"
	#Point,X(Minutes),Y(Response Units)						#Point,X(Minutes),Y(Response Units)
	0,0.000,14.1611099243164						0,0.000,-0.135898590087891
	1,0.007,14.2927169799805						1,0.007,-0.133991241455078
	2,0.013,14.4171714782715						2,0.013,-0.132560729980469
	3,0.020,14.5406723022461						3,0.020,-0.130653381347656
	4,0.027,14.6703720092773						4,0.027,-0.128746032714844
	5,0.033,14.8015022277832						5,0.033,-0.128269195556641
	6,0.040,14.9335861206055						6,0.040,-0.128746032714844
	7,0.047,15.0647163391113						7,0.047,-0.130176544189453
	8,0.053,15.1963233947754						8,0.053,-0.131130218505859
	9,0.060,15.3288841247559						9,0.060,-0.132083892822266
	10,0.067,15.4600143432617						10,0.067,-0.133037567138672
	11,0.073,15.592098236084						11,0.073,-0.134468078613281
	12,0.080,15.7198905944824						12,0.080,-0.135898590087891
	13,0.087,15.8429145812988						13,0.087,-0.136852264404297
	14,0.093,15.9635543823242						14,0.093,-0.1373291015625
	15,0.100,16.0841941833496						15,0.100,-0.138282775878906
	16,0.107,16.207218170166						16,0.107,-0.139713287353516
	17,0.113,16.3335800170898						17,0.113,-0.141143798828125
	18,0.120,16.4647102355957						18,0.120,-0.142574310302734
	19,0.127,16.5996551513672						19,0.127,-0.143527984619141
	20,0.133,16.7360305786133						20,0.133,-0.143527984619141
	21,0.140,16.8728828430176						21,0.140,-0.144004821777344
	22,0.147,17.0073509216309						22,0.147,-0.144004821777344
	23,0.153,17.1356201171875						23,0.153,-0.14495849609375
	24,0.160,17.2553062438965						24,0.160,-0.146389007568359
	25,0.167,17.3740386962891						25,0.167,-0.148296356201172
	26,0.173,17.4951553344727						26,0.173,-0.151157379150391
	27,0.180,17.6177024841309						27,0.180,-0.154018402099609
	28,0.187,17.737865447998						28,0.187,-0.156879425048828
	29,0.193,17.8565979003906						29,0.193,-0.159263610839844
	30,0.200,17.9758071899414						30,0.200,-0.16021728515625
	31,0.207,18.0931091308594						31,0.207,-0.161170959472656
	32,0.213,18.2023048400879						32,0.213,-0.162124633789063
	33,0.220,18.3019638061523						33,0.220,-0.163078308105469
	34,0.227,18.394947052002						34,0.227,-0.163078308105469
	35,0.233,18.486499786377						35,0.233,-0.163078308105469
	36,0.240,18.5794830322266						36,0.240,-0.162601470947266
	37,0.247,18.6705589294434						37,0.247,-0.162601470947266
	38,0.253,18.7587738037109						38,0.253,-0.163555145263672
	39,0.260,18.8436508178711						39,0.260,-0.164508819580078
	40,0.267,18.9251899719238						40,0.267,-0.165462493896484
	41,0.273,19.0057754516602						41,0.273,-0.167369842529297
	42,0.280,19.0849304199219						42,0.280,-0.168800354003906
	43,0.287,19.1640853881836						43,0.287,-0.169754028320313
	44,0.293,19.2422866821289						44,0.293,-0.169754028320313
	45,0.300,19.3204879760742						45,0.300,-0.168800354003906
	46,0.307,19.3982124328613						46,0.307,-0.1678466796875
	47,0.313,19.4740295410156						47,0.313,-0.166893005371094
	48,0.320,19.5488929748535						48,0.320,-0.166893005371094
	49,0.327,19.6237564086914						49,0.327,-0.168323516845703
	50,0.333,19.6995735168457						50,0.333,-0.170707702636719
	51,0.340,19.7744369506836						51,0.340,-0.173091888427734
	52,0.347,19.8488235473633						52,0.347,-0.174999237060547
	53,0.353,19.9217796325684						53,0.353,-0.176906585693359
	54,0.360,19.9952125549316						54,0.360,-0.178337097167969
	55,0.367,20.0691223144531						55,0.367,-0.179290771484375
	56,0.373,20.1416015625						56,0.373,-0.179767608642578
	57,0.380,20.2121734619141						57,0.380,-0.180721282958984
	58,0.387,20.2827453613281						58,0.387,-0.181674957275391
	59,0.393,20.3561782836914						59,0.393,-0.182151794433594
	60,0.400,20.4286575317383						60,0.400,-0.182151794433594
	61,0.407,20.5011367797852						61,0.407,-0.181674957275391
	62,0.413,20.5769538879395						62,0.413,-0.180721282958984
	63,0.420,20.6618309020996						63,0.420,-0.179767608642578
	64,0.427,20.7524299621582						64,0.427,-0.178813934326172
	65,0.433,20.8392143249512						65,0.433,-0.177860260009766
	66,0.440,20.9226608276367						66,0.440,-0.177383422851563
	67,0.447,21.003246307373						67,0.447,-0.177383422851563
	68,0.453,21.0781097412109						68,0.453,-0.177383422851563
	69,0.460,21.148681640625						69,0.460,-0.177860260009766
	70,0.467,21.2163925170898						70,0.467,-0.178813934326172
	71,0.473,21.2860107421875						71,0.473,-0.180244445800781
	72,0.480,21.3537216186523						72,0.480,-0.182151794433594
	73,0.487,21.4200019836426						73,0.487,-0.184535980224609
	74,0.493,21.4862823486328						74,0.493,-0.186920166015625
	75,0.500,21.5516090393066						75,0.500,-0.188350677490234
	76,0.507,21.6183662414551						76,0.507,-0.189304351806641
	77,0.513,21.6856002807617						77,0.513,-0.190258026123047
	78,0.520,21.7523574829102						78,0.520,-0.190258026123047
	79,0.527,21.8195915222168						79,0.527,-0.19073486328125
	80,0.533,21.8839645385742						80,0.533,-0.191211700439453
	81,0.540,21.9464302062988						81,0.540,-0.192642211914063
	82,0.547,22.0074653625488						82,0.547,-0.194072723388672
	83,0.553,22.0670700073242						83,0.553,-0.195503234863281
	84,0.560,22.1247673034668						84,0.560,-0.196456909179688
	85,0.567,22.1819877624512						85,0.567,-0.196933746337891
	86,0.573,22.2444534301758						86,0.573,-0.197410583496094
	87,0.580,22.308349609375						87,0.580,-0.197887420654297
	88,0.587,22.3703384399414						88,0.587,-0.199317932128906
	89,0.593,22.4318504333496						89,0.593,-0.199794769287109
	90,0.600,22.4995613098145						90,0.600,-0.200271606445313
	91,0.607,22.5715637207031						91,0.607,-0.200748443603516
	92,0.613,22.6373672485352						92,0.613,-0.201225280761719
	93,0.620,22.6945877075195						93,0.620,-0.202178955078125
	94,0.627,22.7479934692383						94,0.627,-0.203132629394531
	95,0.633,22.7985382080078						95,0.633,-0.204086303710938
	96,0.640,22.8452682495117						96,0.640,-0.205516815185547
	97,0.647,22.8896141052246						97,0.647,-0.206947326660156
	98,0.653,22.9372978210449						98,0.653,-0.208377838134766
	99,0.660,22.9883193969727						99,0.660,-0.208854675292969
	100,0.667,23.0422019958496						100,0.667,-0.209331512451172
	101,0.673,23.0956077575684						101,0.673,-0.210762023925781
	102,0.680,23.1456756591797						102,0.680,-0.212669372558594
	103,0.687,23.1914520263672						103,0.687,-0.213623046875
	104,0.693,23.2377052307129						104,0.693,-0.214099884033203
	105,0.700,23.289680480957						105,0.700,-0.214576721191406
	106,0.707,23.3469009399414						106,0.707,-0.214099884033203
	107,0.713,23.4074592590332						107,0.713,-0.212669372558594
	108,0.720,23.4689712524414						108,0.720,-0.211238861083984
	109,0.727,23.5328674316406						109,0.727,-0.210285186767578
	110,0.733,23.5958099365234						110,0.733,-0.209808349609375
	111,0.740,23.6530303955078						111,0.740,-0.210285186767578
	112,0.747,23.7054824829102						112,0.747,-0.210762023925781
	113,0.753,23.7545967102051						113,0.753,-0.211238861083984
	114,0.760,23.798942565918						114,0.760,-0.212669372558594
	115,0.767,23.8375663757324						115,0.767,-0.213623046875
	116,0.773,23.8714218139648						116,0.773,-0.214576721191406
	117,0.780,23.9043235778809						117,0.780,-0.215053558349609
	118,0.787,23.9338874816895						118,0.787,-0.215053558349609
	119,0.793,23.961067199707						119,0.793,-0.215530395507813
	120,0.800,23.9853858947754						120,0.800,-0.216007232666016
	121,0.807,24.0073204040527						121,0.807,-0.216007232666016
	122,0.813,24.0292549133301						122,0.813,-0.216007232666016
	123,0.820,24.0530967712402						123,0.820,-0.216484069824219
	124,0.827,24.0812301635742						124,0.827,-0.216960906982422
	125,0.833,24.1117477416992						125,0.833,-0.217437744140625
	126,0.840,24.1446495056152						126,0.840,-0.217437744140625
	127,0.847,24.1827964782715						127,0.847,-0.217437744140625
	128,0.853,24.2271423339844						128,0.853,-0.217914581298828
	129,0.860,24.2738723754883						129,0.860,-0.218868255615234
	130,0.867,24.3196487426758						130,0.867,-0.219345092773438
	131,0.873,24.3663787841797						131,0.873,-0.219821929931641
	132,0.880,24.4121551513672						132,0.880,-0.220775604248047
	133,0.887,24.4536399841309						133,0.887,-0.22125244140625
	134,0.893,24.4898796081543						134,0.893,-0.222682952880859
	135,0.900,24.5213508605957						135,0.900,-0.223159790039063
	136,0.907,24.5504379272461						136,0.907,-0.223636627197266
	137,0.913,24.5776176452637						137,0.913,-0.224590301513672
	138,0.920,24.6071815490723						138,0.920,-0.224113464355469
	139,0.927,24.6381759643555						139,0.927,-0.223159790039063
	140,0.933,24.6667861938477						140,0.933,-0.222206115722656
	141,0.940,24.6906280517578						141,0.940,-0.220775604248047
	142,0.947,24.7130393981934						142,0.947,-0.219821929931641
	143,0.953,24.7383117675781						143,0.953,-0.218868255615234
	144,0.960,24.7626304626465						144,0.960,-0.218391418457031
	145,0.967,24.7859954833984						145,0.967,-0.218868255615234
	146,0.973,24.8079299926758						146,0.973,-0.219345092773438
	147,0.980,24.8327255249023						147,0.980,-0.219345092773438
	148,0.987,24.8570442199707						148,0.987,-0.220298767089844
	149,0.993,24.8780250549316						149,0.993,-0.220775604248047
	150,1.000,24.9004364013672						150,1.000,-0.220775604248047
	151,1.007,24.928092956543						151,1.007,-0.220775604248047
	152,1.013,24.9629020690918						152,1.013,-0.220775604248047
	153,1.020,25.0020027160645						153,1.020,-0.220298767089844
	154,1.027,25.0434875488281						154,1.027,-0.219821929931641
	155,1.033,25.0835418701172						155,1.033,-0.220298767089844
	156,1.040,25.1193046569824						156,1.040,-0.22125244140625
	157,1.047,25.148868560791						157,1.047,-0.222206115722656
	158,1.053,25.1731872558594						158,1.053,-0.223636627197266
	159,1.060,25.1903533935547						159,1.060,-0.224590301513672
	160,1.067,25.2037048339844						160,1.067,-0.225543975830078
	161,1.073,25.2189636230469						161,1.073,-0.225543975830078
	162,1.080,25.2361297607422						162,1.080,-0.224590301513672
	163,1.087,25.2523422241211						163,1.087,-0.224113464355469
	164,1.093,25.2666473388672						164,1.093,-0.224113464355469
	165,1.100,25.2842903137207						165,1.100,-0.224113464355469
	166,1.107,25.3081321716309						166,1.107,-0.224113464355469
	167,1.113,25.336742401123						167,1.113,-0.224113464355469
	168,1.120,25.3658294677734						168,1.120,-0.224113464355469
	169,1.127,25.395393371582						169,1.127,-0.223636627197266
	170,1.133,25.4249572753906						170,1.133,-0.223159790039063
	171,1.140,25.4530906677246						171,1.140,-0.222682952880859
	172,1.147,25.4778861999512						172,1.147,-0.222682952880859
	173,1.153,25.4964828491211						173,1.153,-0.222682952880859
	174,1.160,25.5131721496582						174,1.160,-0.223159790039063
	175,1.167,25.5303382873535						175,1.167,-0.224113464355469
	176,1.173,25.5498886108398						176,1.173,-0.225067138671875
	177,1.180,25.5708694458008						177,1.180,-0.225543975830078
	178,1.187,25.5889892578125						178,1.187,-0.225067138671875
	179,1.193,25.6099700927734						179,1.193,-0.224590301513672
	180,1.200,25.6328582763672						180,1.200,-0.224113464355469
	181,1.207,25.6586074829102						181,1.207,-0.223159790039063
	182,1.213,25.6853103637695						182,1.213,-0.222206115722656
	183,1.220,25.7124900817871						183,1.220,-0.220775604248047
	184,1.227,25.7430076599121						184,1.227,-0.219821929931641
	185,1.233,25.7720947265625						185,1.233,-0.219345092773438
	186,1.240,25.7992744445801						186,1.240,-0.218391418457031
	187,1.247,25.8240699768066						187,1.247,-0.216960906982422
	188,1.253,25.8512496948242						188,1.253,-0.215053558349609
	189,1.260,25.8774757385254						189,1.260,-0.213623046875
	190,1.267,25.9008407592773						190,1.267,-0.212192535400391
	191,1.273,25.9213447570801						191,1.273,-0.210762023925781
	192,1.280,25.9432792663574						192,1.280,-0.209331512451172
	193,1.287,25.9690284729004						193,1.287,-0.209331512451172
	194,1.293,25.996208190918						194,1.293,-0.209808349609375
	195,1.300,26.0257720947266						195,1.300,-0.210762023925781
	196,1.307,26.0601043701172						196,1.307,-0.211238861083984
	197,1.313,26.0953903198242						197,1.313,-0.211715698242188
	198,1.320,26.130199432373						198,1.320,-0.213146209716797
	199,1.327,26.1592864990234						199,1.327,-0.213623046875
	200,1.333,26.1855125427246						200,1.333,-0.213623046875
	201,1.340,26.2103080749512						201,1.340,-0.212669372558594
	202,1.347,26.2303352355957						202,1.347,-0.211238861083984
	203,1.353,26.2484550476074						203,1.353,-0.210762023925781
	204,1.360,26.2603759765625						204,1.360,-0.210285186767578
	205,1.367,26.2689590454102						205,1.367,-0.210285186767578
	206,1.373,26.2727737426758						206,1.373,-0.210285186767578
	207,1.380,26.2699127197266						207,1.380,-0.210285186767578
	208,1.387,26.2637138366699						208,1.387,-0.210285186767578
	209,1.393,26.2565612792969						209,1.393,-0.209808349609375
	210,1.400,26.2513160705566						210,1.400,-0.208377838134766
	211,1.407,26.2432098388672						211,1.407,-0.207424163818359
	212,1.413,26.2327194213867						212,1.413,-0.206470489501953
	213,1.420,26.2222290039063						213,1.420,-0.206947326660156
	214,1.427,26.2126922607422						214,1.427,-0.207424163818359
	215,1.433,26.2031555175781						215,1.433,-0.207901000976563
	216,1.440,26.1955261230469						216,1.440,-0.207901000976563
	217,1.447,26.1964797973633						217,1.447,-0.207901000976563
	218,1.453,26.2088775634766						218,1.453,-0.207901000976563
	219,1.460,26.2303352355957						219,1.460,-0.207424163818359
	220,1.467,26.2565612792969						220,1.467,-0.20599365234375
	221,1.473,26.2861251831055						221,1.473,-0.203132629394531
	222,1.480,26.3261795043945						222,1.480,-0.199794769287109
	223,1.487,26.3795852661133						223,1.487,-0.195026397705078
	224,1.493,26.4506340026855						224,1.493,-0.188350677490234
	225,1.500,26.5412330627441						225,1.500,-0.179290771484375
	226,1.507,26.6566276550293						226,1.507,-0.168323516845703
	227,1.513,26.8011093139648						227,1.513,-0.155925750732422
	228,1.520,26.9708633422852						228,1.520,-0.140666961669922
	229,1.527,27.1663665771484						229,1.527,-0.1220703125
	230,1.533,27.3914337158203						230,1.533,-0.101566314697266
	231,1.540,27.6532173156738						231,1.540,-0.0796318054199219
	232,1.547,27.9531478881836						232,1.547,-0.0553131103515625
	233,1.553,28.2955169677734						233,1.553,-0.0286102294921875
	234,1.560,28.681755065918						234,1.560,0.00143051147460938
	235,1.567,29.1156768798828						235,1.567,0.0338554382324219
	236,1.573,29.6082496643066						236,1.573,0.0720024108886719
	237,1.580,30.1847457885742						237,1.580,0.119686126708984
	238,1.587,30.879020690918						238,1.587,0.182628631591797
	239,1.593,31.7234992980957						239,1.593,0.264644622802734
	240,1.600,32.7425003051758						240,1.600,0.368595123291016
	241,1.607,33.9474678039551						241,1.607,0.494480133056641
	242,1.613,35.334587097168						242,1.613,0.641345977783203
	243,1.620,36.8824005126953						243,1.620,0.802040100097656
	244,1.627,38.5522842407227						244,1.627,0.96893310546875
	245,1.633,40.3041839599609						245,1.633,1.13391876220703
	246,1.640,42.1075820922852						246,1.640,1.29318237304688
	247,1.647,43.9424514770508						247,1.647,1.44243240356445
	248,1.653,45.7878112792969						248,1.653,1.58023834228516
	249,1.660,47.6298332214355						249,1.660,1.70707702636719
	250,1.667,49.4670867919922						250,1.667,1.82437896728516
	251,1.673,51.3038635253906						251,1.673,1.93452835083008
	252,1.680,53.1420707702637						252,1.680,2.03895568847656
	253,1.687,54.9788475036621						253,1.687,2.13909149169922
	254,1.693,56.8156242370605						254,1.693,2.23636627197266
	255,1.700,58.6566925048828						255,1.700,2.33125686645508
	256,1.707,60.5053901672363						256,1.707,2.42376327514648
	257,1.713,62.3598098754883						257,1.713,2.51483917236328
	258,1.720,64.2237701416016						258,1.720,2.60496139526367
	259,1.727,66.0986938476563						259,1.727,2.69508361816406
	260,1.733,67.9912567138672						260,1.733,2.78425216674805
	261,1.740,69.9048004150391						261,1.740,2.87437438964844
	262,1.747,71.8412399291992						262,1.747,2.96592712402344
	263,1.753,73.8039016723633						263,1.753,3.05938720703125
	264,1.760,75.7918395996094						264,1.760,3.15380096435547
	265,1.767,77.8112411499023						265,1.767,3.2505989074707
	266,1.773,79.8659362792969						266,1.773,3.34978103637695
	267,1.780,81.9535217285156						267,1.780,3.45134735107422
	268,1.787,84.0725860595703						268,1.787,3.55625152587891
	269,1.793,86.2259826660156						269,1.793,3.66497039794922
	270,1.800,88.4223022460938						270,1.800,3.77750396728516
	271,1.807,90.65771484375						271,1.807,3.89337539672852
	272,1.813,92.9327011108398						272,1.813,4.0135383605957
	273,1.820,95.2510833740234						273,1.820,4.13846969604492
	274,1.827,97.625732421875						274,1.827,4.26626205444336
	275,1.833,100.072387695313						275,1.833,4.39834594726563
	276,1.840,102.601051330566						276,1.840,4.53519821166992
	277,1.847,105.233192443848						277,1.847,4.67729568481445
	278,1.853,107.987403869629						278,1.853,4.82606887817383
	279,1.860,110.885620117188						279,1.860,4.98199462890625
	280,1.867,113.953590393066						280,1.867,5.14602661132813
	281,1.873,117.214202880859						281,1.873,5.32054901123047
	282,1.880,120.688919067383						282,1.880,5.50603866577148
	283,1.887,124.398712158203						283,1.887,5.70344924926758
	284,1.893,128.380767822266						284,1.893,5.91707229614258
	285,1.900,132.692337036133						285,1.900,6.1497688293457
	286,1.907,137.406341552734						286,1.907,6.40964508056641
	287,1.913,142.661102294922						287,1.913,6.70957565307617
	288,1.920,148.868087768555						288,1.920,7.09867477416992
	289,1.927,157.081130981445						289,1.927,7.70998001098633
	290,1.933,168.83039855957						290,1.933,8.7428092956543
	291,1.940,184.941284179688						291,1.940,10.3225708007813
	292,1.947,204.484466552734						292,1.947,12.3553276062012
	293,1.953,225.159164428711						293,1.953,14.5587921142578
	294,1.960,244.713775634766						294,1.960,16.6230201721191
	295,1.967,261.726379394531						295,1.967,18.3172225952148
	296,1.973,276.038177490234						296,1.973,19.5097923278809
	297,1.980,290.028106689453						297,1.980,20.2407836914063
	298,1.987,308.787811279297						298,1.987,20.7538604736328
	299,1.993,336.987030029297						299,1.993,21.3594436645508
	300,2.000,374.8984375						300,2.000,22.214412689209
	301,2.007,418.012634277344						301,2.007,23.2515335083008
	302,2.013,460.102569580078						302,2.013,24.2795944213867
	303,2.020,495.551574707031						303,2.020,25.0992774963379
	304,2.027,520.076293945313						304,2.027,25.5823135375977
	305,2.033,532.163635253906						305,2.033,25.7339477539063
	306,2.040,534.496765136719						306,2.040,25.6962776184082
	307,2.047,532.890808105469						307,2.047,25.6633758544922
	308,2.053,532.975219726563						308,2.053,25.7787704467773
	309,2.060,537.840393066406						309,2.060,26.1058807373047
	310,2.067,548.311218261719						310,2.067,26.6819000244141
	311,2.073,564.362060546875						311,2.073,27.5940895080566
	312,2.080,586.32275390625						312,2.080,29.0951728820801
	313,2.087,615.96728515625						313,2.087,31.8808555603027
	314,2.093,657.320007324219						314,2.093,37.65869140625
	315,2.100,714.048400878906						315,2.100,49.1542816162109
	316,2.107,783.413879394531						316,2.107,68.5534515380859
	317,2.113,853.846069335938						317,2.113,95.5667495727539
	318,2.120,910.575378417969						318,2.120,127.276420593262
	319,2.127,943.934936523438						319,2.127,159.921173095703
	320,2.133,951.337829589844						320,2.133,190.227508544922
	321,2.140,935.869201660156						321,2.140,215.600006103516
	322,2.147,907.664306640625						322,2.147,234.950546264648
	323,2.153,884.346984863281						323,2.153,250.08154296875
	324,2.160,885.104187011719						324,2.160,265.624053955078
	325,2.167,921.473999023438						325,2.167,286.901489257813
	326,2.173,993.170288085938						326,2.173,317.489135742188
	327,2.180,1090.05688476563						327,2.180,357.589233398438
	328,2.187,1196.09875488281						328,2.187,403.164855957031
	329,2.193,1293.12329101563						329,2.193,446.601867675781
	330,2.200,1364.02172851563						330,2.200,479.377258300781
	331,2.207,1396.12097167969						331,2.207,495.127685546875
	332,2.213,1384.20776367188						332,2.213,491.153717041016
	333,2.220,1332.23388671875						333,2.220,468.613159179688
	334,2.227,1251.84582519531						334,2.227,432.449829101563
	335,2.233,1158.36047363281						335,2.233,390.388488769531
	336,2.240,1066.74914550781						336,2.240,350.289825439453
	337,2.247,989.150512695313						337,2.247,317.550170898438
	338,2.253,934.18505859375						338,2.253,294.330108642578
	339,2.260,904.918701171875						339,2.260,279.854766845703
	340,2.267,897.095703125						340,2.267,270.963195800781
	341,2.273,900.991943359375						341,2.273,263.374816894531
	342,2.280,907.0224609375						342,2.280,253.75032043457
	343,2.287,909.7099609375						343,2.287,240.760803222656
	344,2.293,906.67822265625						344,2.293,224.597457885742
	345,2.300,898.190490722656						345,2.300,206.680770874023
	346,2.307,888.75439453125						346,2.307,189.754959106445
	347,2.313,886.635314941406						347,2.313,177.097793579102
	348,2.320,898.067504882813						348,2.320,170.571319580078
	349,2.327,920.312866210938						349,2.327,169.185165405273
	350,2.333,940.725830078125						350,2.333,169.539932250977
	351,2.340,943.07470703125						351,2.340,167.673110961914
	352,2.347,916.074279785156						352,2.347,160.947326660156
	353,2.353,857.313171386719						353,2.353,148.770324707031
	354,2.360,772.168640136719						354,2.360,132.184982299805
	355,2.367,671.9755859375						355,2.367,113.256454467773
	356,2.373,572.473510742188						356,2.373,94.6035385131836
	357,2.380,489.5625						357,2.380,78.7243804931641
	358,2.387,433.049194335938						358,2.387,67.1653747558594
	359,2.393,403.487213134766						359,2.393,60.1940155029297
	360,2.400,394.30810546875						360,2.400,57.1374893188477
	361,2.407,396.345153808594						361,2.407,56.9043159484863
	362,2.413,401.419647216797						362,2.413,58.3562850952148
	363,2.420,404.036529541016						363,2.420,60.4901313781738
	364,2.427,401.682861328125						364,2.427,62.5171661376953
	365,2.433,394.323364257813						365,2.433,63.8833045959473
	366,2.440,383.665100097656						366,2.440,64.3014907836914
	367,2.447,372.208129882813						367,2.447,63.7688636779785
	368,2.453,362.050048828125						368,2.453,62.5057220458984
	369,2.460,353.950500488281						369,2.460,60.8043670654297
	370,2.467,347.182739257813						370,2.467,58.8884353637695
	371,2.473,340.233795166016						371,2.473,56.8637847900391
	372,2.480,331.679351806641						372,2.480,54.7599792480469
	373,2.487,320.733551025391						373,2.487,52.5784492492676
	374,2.493,307.391174316406						374,2.493,50.3230094909668
	375,2.500,292.267333984375						375,2.500,48.0155944824219
	376,2.507,276.330932617188						376,2.507,45.7072257995605
	377,2.513,260.610595703125						377,2.513,43.4832572937012
	378,2.520,245.952133178711						378,2.520,41.4524078369141
	379,2.527,232.91731262207						379,2.527,39.7162437438965
	380,2.533,221.76789855957						380,2.533,38.3396148681641
	381,2.540,212.530136108398						381,2.540,37.327766418457
	382,2.547,205.051422119141						382,2.547,36.623477935791
	383,2.553,199.049468994141						383,2.553,36.1199378967285
	384,2.560,194.146148681641						384,2.560,35.6903076171875
	385,2.567,189.896102905273						385,2.567,35.2215766906738
	386,2.573,185.84489440918						386,2.573,34.6379280090332
	387,2.580,181.575302124023						387,2.580,33.9150428771973
	388,2.587,176.768310546875						388,2.587,33.0791473388672
	389,2.593,171.238891601563						389,2.593,32.1855545043945
	390,2.600,164.9580078125						390,2.600,31.2995910644531
	391,2.607,158.032409667969						391,2.607,30.4765701293945
	392,2.613,150.651931762695						392,2.613,29.7451019287109
	393,2.620,143.067352294922						393,2.620,29.1080474853516
	394,2.627,135.581497192383						394,2.627,28.5501480102539
	395,2.633,128.570556640625						395,2.633,28.0599594116211
	396,2.640,122.499938964844						396,2.640,27.6389122009277
	397,2.647,117.8994140625						397,2.647,27.310848236084
	398,2.653,115.280151367188						398,2.653,27.125358581543
	399,2.660,115.031242370605						399,2.660,27.1673202514648
	400,2.667,117.337707519531						400,2.667,27.5702476501465
	401,2.673,122.136596679688						401,2.673,28.5263061523438
	402,2.680,129.063125610352						402,2.680,30.2386283874512
	403,2.687,137.393005371094						403,2.687,32.8106880187988
	404,2.693,146.073822021484						404,2.693,36.1108779907227
	405,2.700,153.872497558594						405,2.700,39.7171974182129
	406,2.707,159.643646240234						406,2.707,42.9987907409668
	407,2.713,162.600524902344						407,2.713,45.2942848205566
	408,2.720,162.461273193359						408,2.720,46.1106300354004
	409,2.727,159.483917236328						409,2.727,45.2747344970703
	410,2.733,154.340270996094						410,2.733,42.9863929748535
	411,2.740,147.880081176758						411,2.740,39.7558212280273
	412,2.747,140.83528137207						412,2.747,36.2277030944824
	413,2.753,133.572570800781						413,2.753,32.9642295837402
	414,2.760,126.062393188477						414,2.760,30.2901268005371
	415,2.767,118.019577026367						415,2.767,28.2697677612305
	416,2.773,109.166145324707						416,2.773,26.7953872680664
	417,2.780,99.4248352050781						417,2.780,25.7039070129395
	418,2.787,88.9916381835938						418,2.787,24.8551368713379
	419,2.793,78.2752075195313						419,2.793,24.1537094116211
	420,2.800,67.7723846435547						420,2.800,23.5462188720703
	421,2.807,57.9471588134766						421,2.807,23.0064392089844
	422,2.813,49.1280555725098						422,2.813,22.5272178649902
	423,2.820,41.4795875549316						423,2.820,22.1099853515625
	424,2.827,34.9993705749512						424,2.827,21.7599868774414
	425,2.833,29.5772552490234						425,2.833,21.484375
	426,2.840,25.059700012207						426,2.840,21.2888717651367
	427,2.847,21.3074684143066						427,2.847,21.1811065673828
	428,2.853,18.2199478149414						428,2.853,21.1653709411621
	429,2.860,15.7370567321777						429,2.860,21.2469100952148
	430,2.867,13.8239860534668						430,2.867,21.4338302612305
	431,2.873,12.4187469482422						431,2.873,21.7318534851074
	432,2.880,11.3444328308105						432,2.880,22.1419334411621
	433,2.887,10.2224349975586						433,2.887,22.6569175720215
	434,2.893,8.41569900512695						434,2.893,23.2644081115723
	435,2.900,5.0501823425293						435,2.900,23.9462852478027
	436,2.907,-0.872135162353516						436,2.907,24.6825218200684
	437,2.913,-10.2553367614746						437,2.913,25.4521369934082
	438,2.920,-23.6234664916992						438,2.920,26.2360572814941
	439,2.927,-40.8391952514648						439,2.927,27.0166397094727
	440,2.933,-60.8887672424316						440,2.933,27.7724266052246
	441,2.940,-81.873893737793						441,2.940,28.4790992736816
	442,2.947,-101.272583007813						442,2.947,29.1047096252441
	443,2.953,-116.470336914063						443,2.953,29.6163558959961
	444,2.960,-125.374313354492						444,2.960,29.9830436706543
	445,2.967,-126.894470214844						445,2.967,30.181884765625
	446,2.973,-121.142387390137						446,2.973,30.2028656005859
	447,2.980,-109.30061340332						447,2.980,30.0498008728027
	448,2.987,-93.2407379150391						448,2.987,29.7374725341797
	449,2.993,-74.9998092651367						449,2.993,29.2901992797852
	450,3.000,-56.3068389892578						450,3.000,28.7356376647949
	451,3.007,-38.3110046386719						451,3.007,28.104305267334
	452,3.013,-21.5864181518555						452,3.013,27.4214744567871
	453,3.020,-6.3176155090332						453,3.020,26.7105102539063
	454,3.027,7.47776031494141						454,3.027,25.9895324707031
	455,3.033,19.8044776916504						455,3.033,25.2723693847656
	456,3.040,30.6358337402344						456,3.040,24.5671272277832
	457,3.047,39.9384498596191						457,3.047,23.8785743713379
	458,3.053,47.7256774902344						458,3.053,23.2090950012207
	459,3.060,54.0962219238281						459,3.060,22.5582122802734
	460,3.067,59.237003326416						460,3.067,21.9254493713379
	461,3.073,63.387393951416						461,3.073,21.3103294372559
	462,3.080,66.8091735839844						462,3.080,20.7138061523438
	463,3.087,69.7474517822266						463,3.087,20.136833190918
	464,3.093,72.4215545654297						464,3.093,19.5837020874023
	465,3.100,75.0098266601563						465,3.100,19.0582275390625
	466,3.107,77.6600799560547						466,3.107,18.5647010803223
	467,3.113,80.4824829101563						467,3.113,18.1064605712891
	468,3.120,83.5595092773438						468,3.120,17.6844596862793
	469,3.127,86.9350433349609						469,3.127,17.298698425293
	470,3.133,90.5947723388672						470,3.133,16.9477462768555
	471,3.140,94.4561920166016						471,3.140,16.6277885437012
	472,3.147,98.3586273193359						472,3.147,16.3350105285645
	473,3.153,102.085113525391						473,3.153,16.0670280456543
	474,3.160,105.37052154541						474,3.160,15.8209800720215
	475,3.167,107.948303222656						475,3.167,15.5963897705078
	476,3.173,109.59529876709						476,3.173,15.3908729553223
	477,3.180,110.171318054199						477,3.180,15.2044296264648
	478,3.187,109.644889831543						478,3.187,15.0365829467773
	479,3.193,108.094215393066						479,3.193,14.8859024047852
	480,3.200,105.709075927734						480,3.200,14.7504806518555
	481,3.207,102.746963500977						481,3.207,14.6288871765137
	482,3.213,99.4796752929688						482,3.213,14.5177841186523
	483,3.220,96.1670837402344						483,3.220,14.4157409667969
	484,3.227,93.0242538452148						484,3.227,14.3203735351563
	485,3.233,90.2128219604492						485,3.233,14.2288208007813
	486,3.240,87.8200531005859						486,3.240,14.1382217407227
	487,3.247,85.8712158203125						487,3.247,14.0466690063477
	488,3.253,84.3467712402344						488,3.253,13.9522552490234
	489,3.260,83.1990203857422						489,3.260,13.852596282959
	490,3.267,82.3659896850586						490,3.267,13.7481689453125
	491,3.273,81.7794799804688						491,3.273,13.636589050293
	492,3.280,81.3713073730469						492,3.280,13.5188102722168
	493,3.287,81.0790100097656						493,3.287,13.3962631225586
	494,3.293,80.8610916137695						494,3.293,13.2694244384766
	495,3.300,80.6956329345703						495,3.300,13.1406784057617
	496,3.307,80.5687866210938						496,3.307,13.0114555358887
	497,3.313,80.4786682128906						497,3.313,12.8870010375977
	498,3.320,80.4429016113281						498,3.320,12.7720832824707
	499,3.327,80.4967880249023						499,3.327,12.6733779907227
	500,3.333,80.6899108886719						500,3.333,12.5975608825684
	501,3.340,81.0909271240234						501,3.340,12.5536918640137
	502,3.347,81.7866363525391						502,3.347,12.5517845153809
	503,3.353,82.8762054443359						503,3.353,12.6008987426758
	504,3.360,84.4640731811523						504,3.360,12.7110481262207
	505,3.367,86.6670608520508						505,3.367,12.8903388977051
	506,3.373,89.6053314208984						506,3.373,13.1497383117676
	507,3.380,93.4014282226563						507,3.380,13.5002136230469
	508,3.387,98.1860198974609						508,3.387,13.9570236206055
	509,3.393,104.137893676758						509,3.393,14.5444869995117
	510,3.400,111.539840698242						510,3.400,15.3064727783203
	511,3.407,120.868682861328						511,3.407,16.3216590881348
	512,3.413,132.951736450195						512,3.413,17.7264213562012
	513,3.420,149.144165039063						513,3.420,19.737720489502
	514,3.427,171.231262207031						514,3.427,22.6278305053711
	515,3.433,200.533874511719						515,3.433,26.5846252441406
	516,3.440,236.272338867188						516,3.440,31.4860343933105
	517,3.447,274.415008544922						517,3.447,36.7693901062012
	518,3.453,308.394897460938						518,3.453,41.5463447570801
	519,3.460,331.439971923828						519,3.460,44.9156761169434
	520,3.467,338.850494384766						520,3.467,46.2431907653809
	521,3.473,329.169281005859						521,3.473,45.313835144043
	522,3.480,304.574005126953						522,3.480,42.3974990844727
	523,3.487,270.579345703125						523,3.487,38.2089614868164
	524,3.493,234.432220458984						524,3.493,33.684253692627
	525,3.500,202.479370117188						525,3.500,29.6282768249512
	526,3.507,178.112976074219						526,3.507,26.4725685119629
	527,3.513,161.622039794922						527,3.513,24.2676734924316
	528,3.520,151.493072509766						528,3.520,22.8481292724609
	529,3.527,145.817276000977						529,3.527,21.9974517822266
	530,3.533,143.056869506836						530,3.533,21.5291976928711
	531,3.540,142.169006347656						531,3.540,21.3074684143066
	532,3.547,142.471786499023						532,3.547,21.235466003418
	533,3.553,143.484588623047						533,3.553,21.2373733520508
	534,3.560,144.821166992188						534,3.560,21.2512016296387
	535,3.567,146.141052246094						535,3.567,21.2216377258301
	536,3.573,147.131439208984						536,3.573,21.1033821105957
	537,3.580,147.539611816406						537,3.580,20.8625793457031
	538,3.587,147.206298828125						538,3.587,20.4782485961914
	539,3.593,146.080963134766						539,3.593,19.9489593505859
	540,3.600,144.219390869141						540,3.600,19.2885398864746
	541,3.607,141.783233642578						541,3.607,18.526554107666
	542,3.613,139.025207519531						542,3.613,17.7016258239746
	543,3.620,136.238571166992						543,3.620,16.8581008911133
	544,3.627,133.699417114258						544,3.627,16.0379409790039
	545,3.633,131.620407104492						545,3.633,15.2802467346191
	546,3.640,130.123611450195						546,3.640,14.6136283874512
	547,3.647,129.227630615234						547,3.647,14.0576362609863
	548,3.653,128.842346191406						548,3.653,13.6232376098633
	549,3.660,128.800872802734						549,3.660,13.310432434082
	550,3.667,128.901962280273						550,3.667,13.1125450134277
	551,3.673,128.958709716797						551,3.673,13.0171775817871
	552,3.680,128.841873168945						552,3.680,13.0095481872559
	553,3.687,128.475662231445						553,3.687,13.0743980407715
	554,3.693,127.832412719727						554,3.693,13.1969451904297
	555,3.700,126.916885375977						555,3.700,13.3609771728516
	556,3.707,125.751495361328						556,3.707,13.5488510131836
	557,3.713,124.344345092773						557,3.713,13.7386322021484
	558,3.720,122.682098388672						558,3.720,13.9074325561523
	559,3.727,120.753768920898						559,3.727,14.0318870544434
	560,3.733,118.58415222168						560,3.733,14.0957832336426
	561,3.740,116.226669311523						561,3.740,14.094352722168
	562,3.747,113.760467529297						562,3.747,14.0342712402344
	563,3.753,111.30428314209						563,3.753,13.9374732971191
	564,3.760,109.004501342773						564,3.760,13.8368606567383
	565,3.767,107.027053833008						565,3.767,13.7729644775391
	566,3.773,105.535980224609						566,3.773,13.7896537780762
	567,3.780,104.701042175293						567,3.780,13.9336585998535
	568,3.787,104.700561523438						568,3.787,14.2521858215332
	569,3.793,105.701919555664						569,3.793,14.7891044616699
	570,3.800,107.860092163086						570,3.800,15.5816078186035
	571,3.807,111.279006958008						571,3.807,16.6525840759277
	572,3.813,115.979675292969						572,3.813,18.0025100708008
	573,3.820,121.88005065918						573,3.820,19.6042060852051
	574,3.827,128.799438476563						574,3.827,21.4080810546875
	575,3.833,136.505126953125						575,3.833,23.3488082885742
	576,3.840,144.76823425293						576,3.840,25.367259979248
	577,3.847,153.441909790039						577,3.847,27.4271965026855
	578,3.853,162.540908813477						578,3.853,29.5333862304688
	579,3.860,172.283645629883						579,3.860,31.740665435791
	580,3.867,183.100708007813						580,3.867,34.1558456420898
	581,3.873,195.581909179688						581,3.873,36.9229316711426
	582,3.880,210.391525268555						582,3.880,40.2021408081055
	583,3.887,228.123657226563						583,3.887,44.1374778747559
	584,3.893,249.073974609375						584,3.893,48.8004684448242
	585,3.900,272.891052246094						585,3.900,54.1067123413086
	586,3.907,298.288330078125						586,3.907,59.7472190856934
	587,3.913,323.089111328125						587,3.913,65.2060546875
	588,3.920,344.712738037109						588,3.920,69.8838195800781
	589,3.927,360.853210449219						589,3.927,73.2550659179688
	590,3.933,369.984161376953						590,3.933,74.986457824707
	591,3.940,371.638763427734						591,3.940,75.0002899169922
	592,3.947,366.478454589844						592,3.947,73.4858551025391
	593,3.953,356.081481933594						593,3.953,70.8408355712891
	594,3.960,342.392456054688						594,3.960,67.5315856933594
	595,3.967,327.096466064453						595,3.967,63.9500617980957
	596,3.973,311.294067382813						596,3.973,60.3427886962891
	597,3.980,295.565612792969						597,3.980,56.8251609802246
	598,3.987,280.176635742188						598,3.987,53.4405708312988
	599,3.993,265.251159667969						599,3.993,50.203800201416
	600,4.000,250.868316650391						600,4.000,47.1277236938477
	601,4.007,237.104888916016						601,4.007,44.2299842834473
	602,4.013,224.030487060547						602,4.013,41.5339469909668
	603,4.020,211.68994140625						603,4.020,39.0658378601074
	604,4.027,200.109954833984						604,4.027,36.858081817627
	605,4.033,189.309112548828						605,4.033,34.945011138916
	606,4.040,179.306976318359						606,4.040,33.3571434020996
	607,4.047,170.111175537109						607,4.047,32.1083068847656
	608,4.053,161.713119506836						608,4.053,31.186580657959
	609,4.060,154.076568603516						609,4.060,30.5399894714355
	610,4.067,147.130493164063						610,4.067,30.0755500793457
	611,4.073,140.773300170898						611,4.073,29.6692848205566
	612,4.080,134.884826660156						612,4.080,29.1848182678223
	613,4.087,129.346374511719						613,4.087,28.5043716430664
	614,4.093,124.065399169922						614,4.093,27.5511741638184
	615,4.100,118.996139526367						615,4.100,26.3090133666992
	616,4.107,114.138603210449						616,4.107,24.8212814331055
	617,4.113,109.532836914063						617,4.113,23.1809616088867
	618,4.120,105.239868164063						618,4.120,21.5029716491699
	619,4.127,101.327423095703						619,4.127,19.899845123291
	620,4.133,97.8488922119141						620,4.133,18.4602737426758
	621,4.140,94.8276519775391						621,4.140,17.2357559204102
	622,4.147,92.249870300293						622,4.147,16.2410736083984
	623,4.153,90.0759735107422						623,4.153,15.4628753662109
	624,4.160,88.2549285888672						624,4.160,14.869213104248
	625,4.167,86.7314300537109						625,4.167,14.4205093383789
	626,4.173,85.4454040527344						626,4.173,14.0795707702637
	627,4.180,84.3429565429688						627,4.180,13.8154029846191
	628,4.187,83.3797454833984						628,4.187,13.606071472168
	629,4.193,82.5262069702148						629,4.193,13.4358406066895
	630,4.200,81.7599334716797						630,4.200,13.2942199707031
	631,4.207,81.0604095458984						631,4.207,13.1754875183105
	632,4.213,80.409049987793						632,4.213,13.0743980407715
	633,4.220,79.79345703125						633,4.220,12.9866600036621
	634,4.227,79.2160034179688						634,4.227,12.9098892211914
	635,4.233,78.6757507324219						635,4.233,12.8412246704102
	636,4.240,78.1693420410156						636,4.240,12.7763748168945
	637,4.247,77.6939392089844						637,4.247,12.7120018005371
	638,4.253,77.2457122802734						638,4.253,12.6461982727051
	639,4.260,76.8246612548828						639,4.260,12.5775337219238
	640,4.267,76.4308013916016						640,4.267,12.5055313110352
	641,4.273,76.0669708251953						641,4.273,12.4297142028809
	642,4.280,75.7336578369141						642,4.280,12.3538970947266
	643,4.287,75.4375457763672						643,4.287,12.2847557067871
	644,4.293,75.1972198486328						644,4.293,12.2294425964355
	645,4.300,75.0350952148438						645,4.300,12.1946334838867
	646,4.307,74.9540328979492						646,4.307,12.1870040893555
	647,4.313,74.9506988525391						647,4.313,12.209415435791
	648,4.320,75.0179290771484						648,4.320,12.260913848877
	649,4.327,75.1385650634766						649,4.327,12.3343467712402
	650,4.333,75.2773284912109						650,4.333,12.420654296875
	651,4.340,75.388427734375						651,4.340,12.5064849853516
	652,4.347,75.4404067993164						652,4.347,12.5784873962402
	653,4.353,75.4117965698242						653,4.353,12.6233100891113
	654,4.360,75.2825775146484						654,4.360,12.6309394836426
	655,4.367,75.0460662841797						655,4.367,12.5951766967773
	656,4.373,74.7032165527344						656,4.373,12.51220703125
	657,4.380,74.2726287841797						657,4.380,12.3839378356934
	658,4.387,73.7705230712891						658,4.387,12.2146606445313
	659,4.393,73.2183456420898						659,4.393,12.0105743408203
	660,4.400,72.6385116577148						660,4.400,11.7802619934082
	661,4.407,72.0529556274414						661,4.407,11.5327835083008
	662,4.413,71.4802703857422						662,4.413,11.2762451171875
	663,4.420,70.9333419799805						663,4.420,11.019229888916
	664,4.427,70.4255065917969						664,4.427,10.7693672180176
	665,4.433,69.966796875						665,4.433,10.533332824707
	666,4.440,69.5724487304688						666,4.440,10.3168487548828
	667,4.447,69.2563018798828						667,4.447,10.1232528686523
	668,4.453,69.0345764160156						668,4.453,9.95635986328125
	669,4.460,68.9282379150391						669,4.460,9.81760025024414
	670,4.467,68.9611434936523						670,4.467,9.70792770385742
	671,4.473,69.1513977050781						671,4.473,9.6278190612793
	672,4.480,69.5118865966797						672,4.480,9.57632064819336
	673,4.487,70.0497589111328						673,4.487,9.552001953125
	674,4.493,70.7650146484375						674,4.493,9.55295562744141
	675,4.500,71.645263671875						675,4.500,9.57632064819336
	676,4.507,72.6637878417969						676,4.507,9.61780548095703
	677,4.513,73.7862548828125						677,4.513,9.67264175415039
	678,4.520,74.9697723388672						678,4.520,9.7346305847168
	679,4.527,76.1566162109375						679,4.527,9.79900360107422
	680,4.533,77.2862396240234						680,4.533,9.86051559448242
	681,4.540,78.3014297485352						681,4.540,9.91439819335938
	682,4.547,79.1459045410156						682,4.547,9.95635986328125
	683,4.553,79.7743835449219						683,4.553,9.98353958129883
	684,4.560,80.1620483398438						684,4.560,9.99641418457031
	685,4.567,80.317497253418						685,4.567,9.99641418457031
	686,4.573,80.2640914916992						686,4.573,9.98401641845703
	687,4.580,80.0299682617188						687,4.580,9.96112823486328
	688,4.587,79.6484985351563						688,4.587,9.93204116821289
	689,4.593,79.1602172851563						689,4.593,9.89866256713867
	690,4.600,78.5984954833984						690,4.600,9.86337661743164
	691,4.607,77.9800415039063						691,4.607,9.8271369934082
	692,4.613,77.3134231567383						692,4.613,9.79137420654297
	693,4.620,76.6081848144531						693,4.620,9.75704193115234
	694,4.627,75.8757629394531						694,4.627,9.72461700439453
	695,4.633,75.1147308349609						695,4.633,9.69314575195313
	696,4.640,74.330810546875						696,4.640,9.66310501098633
	697,4.647,73.5297241210938						697,4.647,9.63449478149414
	698,4.653,72.7167129516602						698,4.653,9.60731506347656
	699,4.660,71.8960723876953						699,4.660,9.58108901977539
	700,4.667,71.0725784301758						700,4.667,9.55629348754883
	701,4.673,70.2610015869141						701,4.673,9.53292846679688
	702,4.680,69.468017578125						702,4.680,9.51147079467773
	703,4.687,68.705078125						703,4.687,9.49239730834961
	704,4.693,67.9864883422852						704,4.693,9.4757080078125
	705,4.700,67.3222503662109						705,4.700,9.46235656738281
	706,4.707,66.7185821533203						706,4.707,9.45377349853516
	707,4.713,66.1783218383789						707,4.713,9.45043563842773
	708,4.720,65.7067260742188						708,4.720,9.45138931274414
	709,4.727,65.3018951416016						709,4.727,9.45663452148438
	710,4.733,64.9571380615234						710,4.733,9.46426391601563
	711,4.740,64.6696090698242						711,4.740,9.47237014770508
	712,4.747,64.4364318847656						712,4.747,9.47999954223633
	713,4.753,64.2509460449219						713,4.753,9.48619842529297
	714,4.760,64.1007385253906						714,4.760,9.49239730834961
	715,4.767,63.9781951904297						715,4.767,9.49811935424805
	716,4.773,63.8785362243652						716,4.773,9.50479507446289
	717,4.780,63.7969970703125						717,4.780,9.51385498046875
	718,4.787,63.7288093566895						718,4.787,9.53054428100586
	719,4.793,63.6758804321289						719,4.793,9.55772399902344
	720,4.800,63.6405944824219						720,4.800,9.59873199462891
	721,4.807,63.629150390625						721,4.807,9.65642929077148
	722,4.813,63.6496543884277						722,4.813,9.7355842590332
	723,4.820,63.7130737304688						723,4.820,9.83858108520508
	724,4.827,63.8303756713867						724,4.827,9.96732711791992
	725,4.833,64.0110931396484						725,4.833,10.1218223571777
	726,4.840,64.2590484619141						726,4.840,10.3034973144531
	727,4.847,64.5785369873047						727,4.847,10.5133056640625
	728,4.853,64.9685821533203						728,4.853,10.7522010803223
	729,4.860,65.4301605224609						729,4.860,11.0220909118652
	730,4.867,65.9680328369141						730,4.867,11.3239288330078
	731,4.873,66.5898284912109						731,4.873,11.662483215332
	732,4.880,67.3031768798828						732,4.880,12.0434761047363
	733,4.887,68.1147613525391						733,4.887,12.4754905700684
	734,4.893,69.0388641357422						734,4.893,12.965202331543
	735,4.900,70.0883865356445						735,4.900,13.5226249694824
	736,4.907,71.2647399902344						736,4.907,14.1549110412598
	737,4.913,72.560791015625						737,4.913,14.8649215698242
	738,4.920,73.9607849121094						738,4.920,15.6474113464355
	739,4.927,75.4375457763672						739,4.927,16.4871215820313
	740,4.933,76.9433975219727						740,4.933,17.3568725585938
	741,4.940,78.4158706665039						741,4.940,18.2170867919922
	742,4.947,79.7901153564453						742,4.947,19.017219543457
	743,4.953,81.0003280639648						743,4.953,19.7014808654785
	744,4.960,81.9835662841797						744,4.960,20.2131271362305
	745,4.967,82.68212890625						745,4.967,20.505428314209
	746,4.973,83.0545425415039						746,4.973,20.5459594726563
	747,4.980,83.0845794677734						747,4.980,20.3208923339844
	748,4.987,82.7822723388672						748,4.987,19.8392868041992
	749,4.993,82.1771621704102						749,4.993,19.1311836242676
	750,5.000,81.3174285888672						750,5.000,18.2433128356934
	751,5.007,80.2664794921875						751,5.007,17.2324180603027
	752,5.013,79.0958404541016						752,5.013,16.1600112915039
	753,5.020,77.8727569580078						753,5.020,15.0856971740723
	754,5.027,76.6506195068359						754,5.027,14.0600204467773
	755,5.033,75.4737854003906						755,5.033,13.1211280822754
	756,5.040,74.3770599365234						756,5.040,12.296199798584
	757,5.047,73.3895263671875						757,5.047,11.5985870361328
	758,5.053,72.5331268310547						758,5.053,11.0311508178711
	759,5.060,71.8269348144531						759,5.060,10.5905532836914
	760,5.067,71.2828674316406						760,5.067,10.2672576904297
	761,5.073,70.9085464477539						761,5.073,10.0507736206055
	762,5.080,70.7187652587891						762,5.080,9.93013381958008
	763,5.087,70.7311630249023						763,5.087,9.89532470703125
	764,5.093,70.9695816040039						764,5.093,9.94062423706055
	765,5.100,71.4611968994141						765,5.100,10.0622177124023
	766,5.107,72.2413024902344						766,5.107,10.2601051330566
	767,5.113,73.3480453491211						767,5.113,10.535717010498
	768,5.120,74.8162231445313						768,5.120,10.8928680419922
	769,5.127,76.6839981079102						769,5.127,11.3372802734375
	770,5.133,78.9771118164063						770,5.133,11.8718147277832
	771,5.140,81.7117691040039						771,5.140,12.4969482421875
	772,5.147,84.8779678344727						772,5.147,13.2098197937012
	773,5.153,88.4389877319336						773,5.153,14.0023231506348
	774,5.160,92.3271179199219						774,5.160,14.859676361084
	775,5.167,96.4279174804688						775,5.167,15.7575607299805
	776,5.173,100.587844848633						776,5.173,16.6645050048828
	777,5.180,104.609970092773						777,5.180,17.5418853759766
	778,5.187,108.278747558594						778,5.187,18.3453559875488
	779,5.193,111.373901367188						779,5.193,19.0296173095703
	780,5.200,113.690376281738						780,5.200,19.5522308349609
	781,5.207,115.058898925781						781,5.207,19.8769569396973
	782,5.213,115.362640380859						782,5.213,19.9794769287109
	783,5.220,114.567276000977						783,5.220,19.8473930358887
	784,5.227,112.717147827148						784,5.227,19.4835662841797
	785,5.233,109.935287475586						785,5.233,18.9046859741211
	786,5.240,106.396675109863						786,5.240,18.1412696838379
	787,5.247,102.316375732422						787,5.247,17.2324180603027
	788,5.253,97.9247131347656						788,5.253,16.2215232849121
	789,5.260,93.4443511962891						789,5.260,15.1548385620117
	790,5.267,89.0722274780273						790,5.267,14.0748023986816
	791,5.273,84.9628448486328						791,5.273,13.0190849304199
	792,5.280,81.2301635742188						792,5.280,12.0177268981934
	793,5.287,77.9452362060547						793,5.287,11.0940933227539
	794,5.293,75.1409530639648						794,5.293,10.2624893188477
	795,5.300,72.8168487548828						795,5.300,9.53149795532227
	796,5.307,70.9438323974609						796,5.307,8.90302658081055
	797,5.313,69.4780349731445						797,5.313,8.37326049804688
	798,5.320,68.3698654174805						798,5.320,7.93552398681641
	799,5.327,67.5678253173828						799,5.327,7.57980346679688
	800,5.333,67.0227966308594						800,5.333,7.29560852050781
	801,5.340,66.6832885742188						801,5.340,7.07197189331055
	802,5.347,66.5092468261719						802,5.347,6.89935684204102
	803,5.353,66.4691925048828						803,5.353,6.76965713500977
	804,5.360,66.5340423583984						804,5.360,6.67381286621094
	805,5.367,66.6823425292969						805,5.367,6.60514831542969
	806,5.373,66.8921508789063						806,5.373,6.55698776245117
	807,5.380,67.1501159667969						807,5.380,6.52360916137695
	808,5.387,67.4428939819336						808,5.387,6.50119781494141
	809,5.393,67.7609405517578						809,5.393,6.4854621887207
	810,5.400,68.0932998657227						810,5.400,6.47401809692383
	811,5.407,68.4313812255859						811,5.407,6.46448135375977
	812,5.413,68.7727966308594						812,5.413,6.45685195922852
	813,5.420,69.1199340820313						813,5.420,6.44779205322266
	814,5.427,69.478515625						814,5.427,6.43730163574219
	815,5.433,69.8447265625						815,5.433,6.42299652099609
	816,5.440,70.220947265625						816,5.440,6.40535354614258
	817,5.447,70.6152954101563						817,5.447,6.38341903686523
	818,5.453,71.0353851318359						818,5.453,6.35814666748047
	819,5.460,71.4840850830078						819,5.460,6.32953643798828
	820,5.467,71.9561614990234						820,5.467,6.29901885986328
	821,5.473,72.4549255371094						821,5.473,6.26897811889648
	822,5.480,72.9846954345703						822,5.480,6.2413215637207
	823,5.487,73.5459289550781						823,5.487,6.21795654296875
	824,5.493,74.1400756835938						824,5.493,6.20079040527344
	825,5.500,74.76806640625						825,5.500,6.19173049926758
	826,5.507,75.4380187988281						826,5.507,6.1945915222168
	827,5.513,76.1518478393555						827,5.513,6.2103271484375
	828,5.520,76.9114532470703						828,5.520,6.23989105224609
	829,5.527,77.7201690673828						829,5.527,6.28471374511719
	830,5.533,78.5703659057617						830,5.533,6.34479522705078
	831,5.540,79.4582366943359						831,5.540,6.42156600952148
	832,5.547,80.3775787353516						832,5.547,6.51311874389648
	833,5.553,81.3236236572266						833,5.553,6.61754608154297
	834,5.560,82.2868347167969						834,5.560,6.73294067382813
	835,5.567,83.247184753418						835,5.567,6.85453414916992
	836,5.573,84.1970443725586						836,5.573,6.97851181030273
	837,5.580,85.12353515625						837,5.580,7.09772109985352
	838,5.587,86.0171356201172						838,5.587,7.20691680908203
	839,5.593,86.8639984130859						839,5.593,7.30085372924805
	840,5.600,87.6531600952148						840,5.600,7.37476348876953
	841,5.607,88.3822479248047						841,5.607,7.42626190185547
	842,5.613,89.0488586425781						842,5.613,7.45296478271484
	843,5.620,89.6577835083008						843,5.620,7.45487213134766
	844,5.627,90.2070999145508						844,5.627,7.43389129638672
	845,5.633,90.7025299072266						845,5.633,7.39383697509766
	846,5.640,91.156005859375						846,5.640,7.33852386474609
	847,5.647,91.5818176269531						847,5.647,7.27462768554688
	848,5.653,91.9918975830078						848,5.653,7.20834732055664
	849,5.660,92.3986434936523						849,5.660,7.14588165283203
	850,5.667,92.8235015869141						850,5.667,7.09295272827148
	851,5.673,93.2869873046875						851,5.673,7.05480575561523
	852,5.680,93.8038787841797						852,5.680,7.03620910644531
	853,5.687,94.3923034667969						853,5.687,7.04097747802734
	854,5.693,95.0660705566406						854,5.693,7.07244873046875
	855,5.700,95.8371124267578						855,5.700,7.13491439819336
	856,5.707,96.7116394042969						856,5.707,7.23123550415039
	857,5.713,97.6977386474609						857,5.713,7.36284255981445
	858,5.720,98.8006591796875						858,5.720,7.53021240234375
	859,5.727,100.017547607422						859,5.727,7.73382186889648
	860,5.733,101.346969604492						860,5.733,7.97080993652344
	861,5.740,102.775100708008						861,5.740,8.23402404785156
	862,5.747,104.283813476563						862,5.747,8.5139274597168
	863,5.753,105.841156005859						863,5.753,8.79955291748047
	864,5.760,107.41138458252						864,5.760,9.07659530639648
	865,5.767,108.957290649414						865,5.767,9.33027267456055
	866,5.773,110.442161560059						866,5.773,9.54675674438477
	867,5.780,111.839767456055						867,5.780,9.71555709838867
	868,5.787,113.129135131836						868,5.787,9.82904434204102
	869,5.793,114.298820495605						869,5.793,9.88435745239258
	870,5.800,115.344528198242						870,5.800,9.88149642944336
	871,5.807,116.266250610352						871,5.807,9.82522964477539
	872,5.813,117.069244384766						872,5.813,9.72175598144531
	873,5.820,117.763046264648						873,5.820,9.57870483398438
	874,5.827,118.358612060547						874,5.827,9.40465927124023
	875,5.833,118.864532470703						875,5.833,9.20820236206055
	876,5.840,119.291305541992						876,5.840,8.99553298950195
	877,5.847,119.655609130859						877,5.847,8.77189636230469
	878,5.853,119.965553283691						878,5.853,8.54158401489258
	879,5.860,120.227813720703						879,5.860,8.30888748168945
	880,5.867,120.452880859375						880,5.867,8.07666778564453
	881,5.873,120.657440185547						881,5.873,7.84873962402344
	882,5.880,120.851516723633						882,5.880,7.62748718261719
	883,5.887,121.042724609375						883,5.887,7.4162483215332
	884,5.893,121.244903564453						884,5.893,7.2174072265625
	885,5.900,121.470932006836						885,5.900,7.03287124633789
	886,5.907,121.726036071777						886,5.907,6.86311721801758
	887,5.913,122.01976776123						887,5.913,6.70766830444336
	888,5.920,122.365951538086						888,5.920,6.56747817993164
	889,5.927,122.770309448242						889,5.927,6.44254684448242
	890,5.933,123.228546142578						890,5.933,6.33335113525391
	891,5.940,123.740196228027						891,5.940,6.23989105224609
	892,5.947,124.307632446289						892,5.947,6.16312026977539
	893,5.953,124.92847442627						893,5.953,6.103515625
	894,5.960,125.601287841797						894,5.960,6.06060028076172
	895,5.967,126.326080322266						895,5.967,6.03389739990234
	896,5.973,127.100944519043						896,5.973,6.02197647094727
	897,5.980,127.91919708252						897,5.980,6.02388381958008
	898,5.987,128.781799316406						898,5.987,6.03914260864258
	899,5.993,129.689697265625						899,5.993,6.06727600097656
	900,6.000,130.637649536133						900,6.000,6.10780715942383
	901,6.007,131.618026733398						901,6.007,6.15930557250977
	902,6.013,132.628921508789						902,6.013,6.22034072875977
	903,6.020,133.671279907227						903,6.020,6.28900527954102
	904,6.027,134.735107421875						904,6.027,6.36434555053711
	905,6.033,135.809906005859						905,6.033,6.44302368164063
	906,6.040,136.883728027344						906,6.040,6.52122497558594
	907,6.047,137.948516845703						907,6.047,6.59704208374023
	908,6.053,138.998031616211						908,6.053,6.66952133178711
	909,6.060,140.028472900391						909,6.060,6.73532485961914
	910,6.067,141.038421630859						910,6.067,6.79254531860352
	911,6.073,142.025466918945						911,6.073,6.83975219726563
	912,6.080,142.990112304688						912,6.080,6.87742233276367
	913,6.087,143.938064575195						913,6.087,6.90555572509766
	914,6.093,144.872192382813						914,6.093,6.92415237426758
	915,6.100,145.793914794922						915,6.100,6.93511962890625
	916,6.107,146.708969116211						916,6.107,6.94179534912109
	917,6.113,147.632598876953						917,6.113,6.94751739501953
	918,6.120,148.584838867188						918,6.120,6.95514678955078
	919,6.127,149.5771484375						919,6.127,6.96897506713867
	920,6.133,150.615692138672						920,6.133,6.99281692504883
	921,6.140,151.708129882813						921,6.140,7.02905654907227
	922,6.147,152.870651245117						922,6.147,7.080078125
	923,6.153,154.107086181641						923,6.153,7.14731216430664
	924,6.160,155.410766601563						924,6.160,7.232666015625
	925,6.167,156.779296875						925,6.167,7.33757019042969
	926,6.173,158.216003417969						926,6.173,7.4615478515625
	927,6.180,159.723754882813						927,6.180,7.60316848754883
	928,6.187,161.290161132813						928,6.187,7.76195526123047
	929,6.193,162.901397705078						929,6.193,7.93647766113281
	930,6.200,164.555068969727						930,6.200,8.12435150146484
	931,6.207,166.252136230469						931,6.207,8.32462310791016
	932,6.213,167.992584228516						932,6.213,8.53681564331055
	933,6.220,169.780258178711						933,6.220,8.76140594482422
	934,6.227,171.630859375						934,6.227,9.00077819824219
	935,6.233,173.5634765625						935,6.233,9.25636291503906
	936,6.240,175.597671508789						936,6.240,9.53292846679688
	937,6.247,177.752502441406						937,6.247,9.83238220214844
	938,6.253,180.051330566406						938,6.253,10.1590156555176
	939,6.260,182.507995605469						939,6.260,10.5137825012207
	940,6.267,185.118194580078						940,6.267,10.8966827392578
	941,6.273,187.862396240234						941,6.273,11.3048553466797
	942,6.280,190.701965332031						942,6.280,11.7311477661133
	943,6.287,193.571563720703						943,6.287,12.1655464172363
	944,6.293,196.377746582031						944,6.293,12.5942230224609
	945,6.300,199.013229370117						945,6.300,12.9990577697754
	946,6.307,201.361175537109						946,6.307,13.3614540100098
	947,6.313,203.302856445313						947,6.313,13.6632919311523
	948,6.320,204.73193359375						948,6.320,13.887882232666
	949,6.327,205.577850341797						949,6.327,14.0242576599121
	950,6.333,205.803863525391						950,6.333,14.0657424926758
	951,6.340,205.410003662109						951,6.340,14.0128135681152
	952,6.347,204.438690185547						952,6.347,13.8711929321289
	953,6.353,202.968124389648						953,6.353,13.6528015136719
	954,6.360,201.098449707031						954,6.360,13.3724212646484
	955,6.367,198.926452636719						955,6.367,13.0472183227539
	956,6.373,196.554183959961						956,6.373,12.6957893371582
	957,6.380,194.077484130859						957,6.380,12.3367309570313
	958,6.387,191.572662353516						958,6.387,11.9853019714355
	959,6.393,189.098831176758						959,6.393,11.6562843322754
	960,6.400,186.699859619141						960,6.400,11.3592147827148
	961,6.407,184.419631958008						961,6.407,11.1007690429688
	962,6.413,182.287216186523						962,6.413,10.8866691589355
	963,6.420,180.32502746582						963,6.420,10.7173919677734
	964,6.427,178.548812866211						964,6.427,10.5915069580078
	965,6.433,176.973342895508						965,6.433,10.502815246582
	966,6.440,175.612930297852						966,6.440,10.4470252990723
	967,6.447,174.484725952148						967,6.447,10.4188919067383
	968,6.453,173.603057861328						968,6.453,10.411262512207
	969,6.460,172.982696533203						969,6.460,10.4184150695801
	970,6.467,172.639846801758						970,6.467,10.4379653930664
	971,6.473,172.590728759766						971,6.473,10.469913482666
	972,6.480,172.841552734375						972,6.480,10.5152130126953
	973,6.487,173.380859375						973,6.487,10.5743408203125
	974,6.493,174.18717956543						974,6.493,10.6501579284668
	975,6.500,175.227645874023						975,6.500,10.7440948486328
	976,6.507,176.457397460938						976,6.507,10.8575820922852
	977,6.513,177.810668945313						977,6.513,10.9896659851074
	978,6.520,179.208755493164						978,6.520,11.1393928527832
	979,6.527,180.571075439453						979,6.527,11.3034248352051
	980,6.533,181.821350097656						980,6.533,11.4774703979492
	981,6.540,182.897094726563						981,6.540,11.6558074951172
	982,6.547,183.763031005859						982,6.547,11.8327140808105
	983,6.553,184.415817260742						983,6.553,12.0053291320801
	984,6.560,184.903137207031						984,6.560,12.1712684631348
	985,6.567,185.304168701172						985,6.567,12.3343467712402
	986,6.573,185.715667724609						986,6.573,12.4983787536621
	987,6.580,186.233993530273						987,6.580,12.6705169677734
	988,6.587,186.933990478516						988,6.587,12.8574371337891
	989,6.593,187.860488891602						989,6.593,13.0615234375
	990,6.600,188.986297607422						990,6.600,13.2808685302734
	991,6.607,190.23323059082						991,6.607,13.5064125061035
	992,6.613,191.483016967773						992,6.613,13.7252807617188
	993,6.620,192.598342895508						993,6.620,13.9241218566895
	994,6.627,193.445678710938						994,6.627,14.0881538391113
	995,6.633,193.916320800781						995,6.633,14.2064094543457
	996,6.640,193.963531494141						996,6.640,14.2741203308105
	997,6.647,193.594451904297						997,6.647,14.2912864685059
	998,6.653,192.866806030273						998,6.653,14.2641067504883
	999,6.660,191.879272460938						999,6.660,14.2030715942383
	1000,6.667,190.751068115234						1000,6.667,14.1186714172363
	1001,6.673,189.605712890625						1001,6.673,14.0218734741211
	1002,6.680,188.540939331055						1002,6.680,13.9217376708984
	1003,6.687,187.649719238281						1003,6.687,13.8258934020996
	1004,6.693,187.009338378906						1004,6.693,13.7410163879395
	1005,6.700,186.682220458984						1005,6.700,13.6685371398926
	1006,6.707,186.715606689453						1006,6.707,13.6079788208008
	1007,6.713,187.149047851563						1007,6.713,13.5560035705566
	1008,6.720,188.026901245117						1008,6.720,13.5078430175781
	1009,6.727,189.383987426758						1009,6.727,13.4577751159668
	1010,6.733,191.251754760742						1010,6.733,13.3986473083496
	1011,6.740,193.654052734375						1011,6.740,13.3252143859863
	1012,6.747,196.608062744141						1012,6.747,13.2350921630859
	1013,6.753,200.129028320313						1013,6.753,13.1311416625977
	1014,6.760,204.228393554688						1014,6.760,13.0181312561035
	1015,6.767,208.912368774414						1015,6.767,12.9027366638184
	1016,6.773,214.164260864258						1016,6.773,12.7935409545898
	1017,6.780,219.952575683594						1017,6.780,12.6986503601074
	1018,6.787,226.223937988281						1018,6.787,12.6252174377441
	1019,6.793,232.915405273438						1019,6.793,12.5751495361328
	1020,6.800,239.954467773438						1020,6.800,12.5479698181152
	1021,6.807,247.268676757813						1021,6.807,12.5393867492676
	1022,6.813,254.799835205078						1022,6.813,12.5436782836914
	1023,6.820,262.51171875						1023,6.820,12.5527381896973
	1024,6.827,270.42626953125						1024,6.827,12.5589370727539
	1025,6.833,278.633605957031						1025,6.833,12.5589370727539
	1026,6.840,287.321105957031						1026,6.840,12.5489234924316
	1027,6.847,296.780120849609						1027,6.847,12.5293731689453
	1028,6.853,307.459350585938						1028,6.853,12.5017166137695
	1029,6.860,320.004455566406						1029,6.860,12.4678611755371
	1030,6.867,335.318084716797						1030,6.867,12.4301910400391
	1031,6.873,354.626190185547						1031,6.873,12.39013671875
	1032,6.880,379.509918212891						1032,6.880,12.3476982116699
	1033,6.887,411.861907958984						1033,6.887,12.3019218444824
	1034,6.893,453.542724609375						1034,6.893,12.2537612915039
	1035,6.900,505.774505615234						1035,6.900,12.2056007385254
	1036,6.907,568.336975097656						1036,6.907,12.1622085571289
	1037,6.913,638.958923339844						1037,6.913,12.1297836303711
	1038,6.920,713.273071289063						1038,6.920,12.1145248413086
	1039,6.927,785.396118164063						1039,6.927,12.1216773986816
	1040,6.933,848.980895996094						1040,6.933,12.1526718139648
	1041,6.940,898.401733398438						1041,6.940,12.2056007385254
	1042,6.947,929.774780273438						1042,6.947,12.2742652893066
	1043,6.953,941.575500488281						1043,6.953,12.3519897460938
	1044,6.960,934.594177246094						1044,6.960,12.4311447143555
	1045,6.967,911.2958984375						1045,6.967,12.5069618225098
	1046,6.973,874.957092285156						1046,6.973,12.578010559082
	1047,6.980,828.950378417969						1047,6.980,12.6461982727051
	1048,6.987,776.378662109375						1048,6.987,12.7148628234863
	1049,6.993,719.927307128906						1049,6.993,12.7863883972168
	1050,7.000,661.832336425781						1050,7.000,12.8626823425293
	1051,7.007,603.929504394531						1051,7.007,12.9404067993164
	1052,7.013,547.697082519531						1052,7.013,13.0143165588379
	1053,7.020,494.305145263672						1053,7.020,13.0782127380371
	1054,7.027,444.650634765625						1054,7.027,13.127326965332
	1055,7.033,399.363525390625						1055,7.033,13.1597518920898
	1056,7.040,358.84619140625						1056,7.040,13.178825378418
	1057,7.047,323.286529541016						1057,7.047,13.1926536560059
	1058,7.053,292.683135986328						1058,7.053,13.214111328125
	1059,7.060,266.870025634766						1059,7.060,13.2565498352051
	1060,7.067,245.535369873047						1060,7.067,13.3357048034668
	1061,7.073,228.266723632813						1061,7.073,13.4644508361816
	1062,7.080,214.584823608398						1062,7.080,13.6542320251465
	1063,7.087,203.9794921875						1063,7.087,13.9150619506836
	1064,7.093,195.955749511719						1064,7.093,14.2531394958496
	1065,7.100,190.054412841797						1065,7.100,14.674186706543
	1066,7.107,185.873504638672						1066,7.107,15.1786804199219
	1067,7.113,183.070663452148						1067,7.113,15.7608985900879
	1068,7.120,181.360244750977						1068,7.120,16.4089202880859
	1069,7.127,180.500030517578						1069,7.127,17.0998573303223
	1070,7.133,180.276870727539						1070,7.133,17.8022384643555
	1071,7.140,180.491455078125						1071,7.140,18.4731483459473
	1072,7.147,180.94873046875						1072,7.147,19.0658569335938
	1073,7.153,181.458465576172						1073,7.153,19.5302963256836
	1074,7.160,181.851867675781						1074,7.160,19.8245048522949
	1075,7.167,181.988708496094						1075,7.167,19.9198722839355
	1076,7.173,181.773193359375						1076,7.173,19.8063850402832
	1077,7.180,181.169982910156						1077,7.180,19.4954872131348
	1078,7.187,180.210113525391						1078,7.187,19.0234184265137
	1079,7.193,178.980834960938						1079,7.193,18.4440612792969
	1080,7.200,177.595611572266						1080,7.200,17.8194046020508
	1081,7.207,176.190856933594						1081,7.207,17.2100067138672
	1082,7.213,174.896713256836						1082,7.213,16.6683197021484
	1083,7.220,173.817153930664						1083,7.220,16.2310600280762
	1084,7.227,173.017974853516						1084,7.227,15.9149169921875
	1085,7.233,172.51921081543						1085,7.233,15.7179832458496
	1086,7.240,172.308441162109						1086,7.240,15.6254768371582
	1087,7.247,172.352310180664						1087,7.247,15.6135559082031
	1088,7.253,172.61457824707						1088,7.253,15.6564712524414
	1089,7.260,173.059463500977						1089,7.260,15.7303810119629
	1090,7.267,173.648834228516						1090,7.267,15.815258026123
	1091,7.273,174.358840942383						1091,7.273,15.8991813659668
	1092,7.280,175.181869506836						1092,7.280,15.9802436828613
	1093,7.287,176.114562988281						1093,7.287,16.0622596740723
	1094,7.293,177.167419433594						1094,7.293,16.1561965942383
	1095,7.300,178.395751953125						1095,7.300,16.2773132324219
	1096,7.307,179.903503417969						1096,7.307,16.4470672607422
	1097,7.313,181.859497070313						1097,7.313,16.693115234375
	1098,7.320,184.506408691406						1098,7.320,17.0469284057617
	1099,7.327,188.162322998047						1099,7.327,17.5437927246094
	1100,7.333,193.210601806641						1100,7.333,18.2256698608398
	1101,7.340,200.031753540039						1101,7.340,19.1302299499512
	1102,7.347,208.942413330078						1102,7.347,20.287036895752
	1103,7.353,220.074645996094						1103,7.353,21.7018127441406
	1104,7.360,233.259674072266						1104,7.360,23.3464241027832
	1105,7.367,247.930999755859						1105,7.367,25.144100189209
	1106,7.373,263.076782226563						1106,7.373,26.9699096679688
	1107,7.380,277.317993164063						1107,7.380,28.6569595336914
	1108,7.387,289.090637207031						1108,7.387,30.0202369689941
	1109,7.393,296.924591064453						1109,7.393,30.8880805969238
	1110,7.400,299.731719970703						1110,7.400,31.1341285705566
	1111,7.407,297.021850585938						1111,7.407,30.705451965332
	1112,7.413,289.025299072266						1112,7.413,29.634952545166
	1113,7.420,276.644226074219						1113,7.420,28.0356407165527
	1114,7.427,261.271484375						1114,7.427,26.0767936706543
	1115,7.433,244.518280029297						1115,7.433,23.9520072937012
	1116,7.440,227.924346923828						1116,7.440,21.843433380127
	1117,7.447,212.749481201172						1117,7.447,19.9003219604492
	1118,7.453,199.844360351563						1118,7.453,18.221378326416
	1119,7.460,189.634796142578						1119,7.460,16.8533325195313
	1120,7.467,182.178497314453						1120,7.467,15.7990455627441
	1121,7.473,177.243713378906						1121,7.473,15.0284767150879
	1122,7.480,174.42512512207						1122,7.480,14.4948959350586
	1123,7.487,173.222534179688						1123,7.487,14.1434669494629
	1124,7.493,173.104766845703						1124,7.493,13.9188766479492
	1125,7.500,173.553466796875						1125,7.500,13.7715339660645
	1126,7.507,174.087524414063						1126,7.507,13.6609077453613
	1127,7.513,174.310684204102						1127,7.513,13.5564804077148
	1128,7.520,173.933990478516						1128,7.520,13.4382247924805
	1129,7.527,172.805313110352						1129,7.527,13.2966041564941
	1130,7.533,170.920379638672						1130,7.533,13.1325721740723
	1131,7.540,168.404098510742						1131,7.540,12.9532814025879
	1132,7.547,165.484436035156						1132,7.547,12.7716064453125
	1133,7.553,162.443634033203						1133,7.553,12.601375579834
	1134,7.560,159.564025878906						1134,7.560,12.455940246582
	1135,7.567,157.075408935547						1135,7.567,12.3457908630371
	1136,7.573,155.133728027344						1136,7.573,12.2761726379395
	1137,7.580,153.812881469727						1137,7.580,12.2485160827637
	1138,7.587,153.11003112793						1138,7.587,12.260913848877
	1139,7.593,152.959350585938						1139,7.593,12.3081207275391
	1140,7.600,153.254028320313						1140,7.600,12.3825073242188
	1141,7.607,153.874877929688						1141,7.607,12.4773979187012
	1142,7.613,154.695037841797						1142,7.613,12.5846862792969
	1143,7.620,155.601974487305						1143,7.620,12.6962661743164
	1144,7.627,156.497009277344						1144,7.627,12.8045082092285
	1145,7.633,157.300476074219						1145,7.633,12.9003524780273
	1146,7.640,157.952301025391						1146,7.640,12.9766464233398
	1147,7.647,158.416275024414						1147,7.647,13.026237487793
	1148,7.653,158.689025878906						1148,7.653,13.0448341369629
	1149,7.660,158.783905029297						1149,7.660,13.0319595336914
	1150,7.667,158.740997314453						1150,7.667,12.9895210266113
	1151,7.673,158.621795654297						1151,7.673,12.9237174987793
	1152,7.680,158.504486083984						1152,7.680,12.8459930419922
	1153,7.687,158.465866088867						1153,7.687,12.7658843994141
	1154,7.693,158.560272216797						1154,7.693,12.6934051513672
	1155,7.700,158.809188842773						1155,7.700,12.6347541809082
	1156,7.707,159.190658569336						1156,7.707,12.5927925109863
	1157,7.713,159.642211914063						1157,7.713,12.5670433044434
	1158,7.720,160.060409545898						1158,7.720,12.5517845153809
	1159,7.727,160.327438354492						1159,7.727,12.5389099121094
	1160,7.733,160.33219909668						1160,7.733,12.5212669372559
	1161,7.740,160.004135131836						1161,7.740,12.4940872192383
	1162,7.747,159.327987670898						1162,7.747,12.4540328979492
	1163,7.753,158.340454101563						1163,7.753,12.4011039733887
	1164,7.760,157.135009765625						1164,7.760,12.3372077941895
	1165,7.767,155.835632324219						1165,7.767,12.2671127319336
	1166,7.773,154.593475341797						1166,7.773,12.1951103210449
	1167,7.780,153.550628662109						1167,7.780,12.1278762817383
	1168,7.787,152.823455810547						1168,7.787,12.0682716369629
	1169,7.793,152.491088867188						1169,7.793,12.0205879211426
	1170,7.800,152.588836669922						1170,7.800,11.9867324829102
	1171,7.807,153.105743408203						1171,7.807,11.9681358337402
	1172,7.813,153.979309082031						1172,7.813,11.9647979736328
	1173,7.820,155.107498168945						1173,7.820,11.9776725769043
	1174,7.827,156.354904174805						1174,7.827,12.0048522949219
	1175,7.833,157.573226928711						1175,7.833,12.0434761047363
	1176,7.840,158.617980957031						1176,7.840,12.0892524719238
	1177,7.847,159.373291015625						1177,7.847,12.1374130249023
	1178,7.853,159.760955810547						1178,7.853,12.1822357177734
	1179,7.860,159.746643066406						1179,7.860,12.2179985046387
	1180,7.867,159.344665527344						1180,7.867,12.239933013916
	1181,7.873,158.6103515625						1181,7.873,12.2451782226563
	1182,7.880,157.627578735352						1182,7.880,12.2361183166504
	1183,7.887,156.485076904297						1183,7.887,12.2151374816895
	1184,7.893,155.271057128906						1184,7.893,12.1893882751465
	1185,7.900,154.062271118164						1185,7.900,12.1660232543945
	1186,7.907,152.927871704102						1186,7.907,12.153148651123
	1187,7.913,151.92366027832						1187,7.913,12.1588706970215
	1188,7.920,151.090148925781						1188,7.920,12.1903419494629
	1189,7.927,150.457382202148						1189,7.927,12.2532844543457
	1190,7.933,150.045394897461						1190,7.933,12.3510360717773
	1191,7.940,149.868957519531						1191,7.940,12.4859809875488
	1192,7.947,149.925231933594						1192,7.947,12.6581192016602
	1193,7.953,150.202758789063						1193,7.953,12.8655433654785
	1194,7.960,150.682922363281						1194,7.960,13.1077766418457
	1195,7.967,151.341430664063						1195,7.967,13.3838653564453
	1196,7.973,152.157302856445						1196,7.973,13.6966705322266
	1197,7.980,153.120513916016						1197,7.980,14.0514373779297
	1198,7.987,154.246337890625						1198,7.987,14.458179473877
	1199,7.993,155.580993652344						1199,7.993,14.9316787719727
	1200,8.000,157.203674316406						1200,8.000,15.4905319213867
	1201,8.007,159.222122192383						1201,8.007,16.1576271057129
	1202,8.013,161.755554199219						1202,8.013,16.9577598571777
	1203,8.020,164.921752929688						1203,8.020,17.9142951965332
	1204,8.027,168.813705444336						1204,8.027,19.0458297729492
	1205,8.033,173.461441040039						1205,8.033,20.3619003295898
	1206,8.040,178.80583190918						1206,8.040,21.8572616577148
	1207,8.047,184.6923828125						1207,8.047,23.5080718994141
	1208,8.053,190.883636474609						1208,8.053,25.2723693847656
	1209,8.060,197.083465576172						1209,8.060,27.0905494689941
	1210,8.067,202.96907043457						1210,8.067,28.8944244384766
	1211,8.073,208.260528564453						1211,8.073,30.6124687194824
	1212,8.080,212.785247802734						1212,8.080,32.1817398071289
	1213,8.087,216.515533447266						1213,8.087,33.5550308227539
	1214,8.093,219.582550048828						1214,8.093,34.7070693969727
	1215,8.100,222.265716552734						1215,8.100,35.6354713439941
	1216,8.107,224.970336914063						1216,8.107,36.3583564758301
	1217,8.113,228.187088012695						1217,8.113,36.9153022766113
	1218,8.120,232.47575378418						1218,8.120,37.3644828796387
	1219,8.127,238.478668212891						1219,8.127,37.785530090332
	1220,8.133,246.951583862305						1220,8.133,38.2857322692871
	1221,8.140,258.808624267578						1221,8.140,39.003849029541
	1222,8.147,275.128356933594						1222,8.147,40.1139259338379
	1223,8.153,297.103881835938						1223,8.153,41.8148040771484
	1224,8.160,325.858123779297						1224,8.160,44.3058013916016
	1225,8.167,362.114440917969						1225,8.167,47.7466583251953
	1226,8.173,405.769348144531						1226,8.173,52.1945953369141
	1227,8.180,455.514434814453						1227,8.180,57.5480461120605
	1228,8.187,508.674133300781						1228,8.187,63.5113716125488
	1229,8.193,561.362731933594						1229,8.193,69.5986785888672
	1230,8.200,608.951110839844						1230,8.200,75.1924514770508
	1231,8.207,646.747131347656						1231,8.207,79.6418151855469
	1232,8.213,670.826416015625						1232,8.213,82.3807678222656
	1233,8.220,678.716186523438						1233,8.220,83.0368957519531
	1234,8.227,669.785522460938						1234,8.227,81.4948120117188
	1235,8.233,645.195495605469						1235,8.233,77.9089965820313
	1236,8.240,607.577331542969						1236,8.240,72.6532897949219
	1237,8.247,560.5458984375						1237,8.247,66.2379302978516
	1238,8.253,508.104797363281						1238,8.253,59.2160224914551
	1239,8.260,454.091552734375						1239,8.260,52.1011352539063
	1240,8.267,401.762969970703						1240,8.267,45.3119277954102
	1241,8.273,353.602874755859						1241,8.273,39.1464233398438
	1242,8.280,311.230194091797						1242,8.280,33.7820053100586
	1243,8.287,275.418762207031						1243,8.287,29.2863845825195
	1244,8.293,246.207717895508						1244,8.293,25.6447792053223
	1245,8.300,223.115921020508						1245,8.300,22.7818489074707
	1246,8.307,205.34228515625						1246,8.307,20.5917358398438
	1247,8.313,191.92839050293						1247,8.313,18.9547538757324
	1248,8.320,181.915283203125						1248,8.320,17.7559852600098
	1249,8.327,174.45182800293						1249,8.327,16.8933868408203
	1250,8.333,168.851852416992						1250,8.333,16.2839889526367
	1251,8.340,164.592742919922						1251,8.340,15.864372253418
	1252,8.347,161.300659179688						1252,8.347,15.5868530273438
	1253,8.353,158.732894897461						1253,8.353,15.4166221618652
	1254,8.360,156.742095947266						1254,8.360,15.3279304504395
	1255,8.367,155.234817504883						1255,8.367,15.3021812438965
	1256,8.373,154.147155761719						1256,8.373,15.3226852416992
	1257,8.380,153.420440673828						1257,8.380,15.376091003418
	1258,8.387,153.00178527832						1258,8.387,15.4538154602051
	1259,8.393,152.847290039063						1259,8.393,15.5501365661621
	1260,8.400,152.918823242188						1260,8.400,15.6641006469727
	1261,8.407,153.176788330078						1261,8.407,15.7971382141113
	1262,8.413,153.585433959961						1262,8.413,15.9549713134766
	1263,8.420,154.112335205078						1263,8.420,16.1409378051758
	1264,8.427,154.730316162109						1264,8.427,16.355037689209
	1265,8.433,155.400756835938						1265,8.433,16.5929794311523
	1266,8.440,156.065948486328						1266,8.440,16.8428421020508
	1267,8.447,156.661514282227						1267,8.447,17.0879364013672
	1268,8.453,157.116409301758						1268,8.453,17.308235168457
	1269,8.460,157.364837646484						1269,8.460,17.4837112426758
	1270,8.467,157.3486328125						1270,8.467,17.6019668579102
	1271,8.473,157.032485961914						1271,8.473,17.6568031311035
	1272,8.480,156.414978027344						1272,8.480,17.6529884338379
	1273,8.487,155.528076171875						1273,8.487,17.603874206543
	1274,8.493,154.43896484375						1274,8.493,17.5342559814453
	1275,8.500,153.240203857422						1275,8.500,17.4713134765625
	1276,8.507,152.040481567383						1276,8.507,17.4450874328613
	1277,8.513,150.950439453125						1277,8.513,17.4798965454102
	1278,8.520,150.06494140625						1278,8.520,17.5952911376953
	1279,8.527,149.457458496094						1279,8.527,17.7979469299316
	1280,8.533,149.176116943359						1280,8.533,18.0830955505371
	1281,8.540,149.244781494141						1281,8.540,18.4335708618164
	1282,8.547,149.667266845703						1282,8.547,18.8207626342773
	1283,8.553,150.428298950195						1283,8.553,19.2108154296875
	1284,8.560,151.50927734375						1284,8.560,19.5693969726563
	1285,8.567,152.885437011719						1285,8.567,19.8650360107422
	1286,8.573,154.538635253906						1286,8.573,20.0753211975098
	1287,8.580,156.448837280273						1287,8.580,20.1888084411621
	1288,8.587,158.59651184082						1288,8.587,20.2078819274902
	1289,8.593,160.96305847168						1289,8.593,20.1449394226074
	1290,8.600,163.529388427734						1290,8.600,20.0214385986328
	1291,8.607,166.282653808594						1291,8.607,19.8626518249512
	1292,8.613,169.206619262695						1292,8.613,19.6967124938965
	1293,8.620,172.291748046875						1293,8.620,19.5474624633789
	1294,8.627,175.544738769531						1294,8.627,19.4377899169922
	1295,8.633,178.984649658203						1295,8.633,19.3839073181152
	1296,8.640,182.645797729492						1296,8.640,19.3972587585449
	1297,8.647,186.575897216797						1297,8.647,19.4878578186035
	1298,8.653,190.863616943359						1298,8.653,19.6638107299805
	1299,8.660,195.668701171875						1299,8.660,19.9370384216309
	1300,8.667,201.24626159668						1300,8.667,20.3261375427246
	1301,8.673,207.977767944336						1301,8.673,20.8606719970703
	1302,8.680,216.374389648438						1302,8.680,21.583080291748
	1303,8.687,227.054122924805						1303,8.687,22.5448608398438
	1304,8.693,240.629196166992						1304,8.693,23.7998962402344
	1305,8.700,257.544982910156						1305,8.700,25.388240814209
	1306,8.707,277.883056640625						1306,8.707,27.3184776306152
	1307,8.713,301.165100097656						1307,8.713,29.5467376708984
	1308,8.720,326.228149414063						1308,8.720,31.9638252258301
	1309,8.727,351.243499755859						1309,8.727,34.3961715698242
	1310,8.733,373.906127929688						1310,8.733,36.6244316101074
	1311,8.740,391.770843505859						1311,8.740,38.4135246276855
	1312,8.747,402.674194335938						1312,8.747,39.5569801330566
	1313,8.753,405.136596679688						1313,8.753,39.9160385131836
	1314,8.760,398.667327880859						1314,8.760,39.4539833068848
	1315,8.767,383.856781005859						1315,8.767,38.245677947998
	1316,8.773,362.270355224609						1316,8.773,36.4665985107422
	1317,8.780,336.140625						1317,8.780,34.360408782959
	1318,8.787,307.964813232422						1318,8.787,32.2017669677734
	1319,8.793,280.112731933594						1319,8.793,30.247688293457
	1320,8.800,254.507064819336						1320,8.800,28.7022590637207
	1321,8.807,232.432373046875						1321,8.807,27.6899337768555
	1322,8.813,214.483734130859						1322,8.813,27.2426605224609
	1323,8.820,200.658325195313						1323,8.820,27.2998809814453
	1324,8.827,190.509323120117						1324,8.827,27.7252197265625
	1325,8.833,183.340545654297						1325,8.833,28.3327102661133
	1326,8.840,178.368087768555						1326,8.840,28.9158821105957
	1327,8.847,174.859039306641						1327,8.847,29.2849540710449
	1328,8.853,172.222610473633						1328,8.853,29.2983055114746
	1329,8.860,170.050628662109						1329,8.860,28.8829803466797
	1330,8.867,168.108459472656						1330,8.867,28.0423164367676
	1331,8.873,166.292663574219						1331,8.873,26.8459320068359
	1332,8.880,164.595123291016						1332,8.880,25.4082679748535
	1333,8.887,163.055892944336						1333,8.887,23.8628387451172
	1334,8.893,161.720748901367						1334,8.893,22.3326683044434
	1335,8.900,160.589218139648						1335,8.900,20.9126472473145
	1336,8.907,159.611221313477						1336,8.907,19.6595191955566
	1337,8.913,158.710006713867						1337,8.913,18.5937881469727
	1338,8.920,157.794006347656						1338,8.920,17.7059173583984
	1339,8.927,156.775482177734						1339,8.927,16.9720649719238
	1340,8.933,155.59196472168						1340,8.933,16.3636207580566
	1341,8.940,154.229156494141						1341,8.940,15.8548355102539
	1342,8.947,152.722839355469						1342,8.947,15.4252052307129
	1343,8.953,151.133056640625						1343,8.953,15.0637626647949
	1344,8.960,149.530410766602						1344,8.960,14.7628784179688
	1345,8.967,147.980682373047						1345,8.967,14.519214630127
	1346,8.973,146.536834716797						1346,8.973,14.3270492553711
	1347,8.980,145.236022949219						1347,8.980,14.1830444335938
	1348,8.987,144.094940185547						1348,8.987,14.0829086303711
	1349,8.993,143.117431640625						1349,8.993,14.0218734741211
	1350,9.000,142.307281494141						1350,9.000,13.9942169189453
	1351,9.007,141.678802490234						1351,9.007,13.9946937561035
	1352,9.013,141.242980957031						1352,9.013,14.0194892883301
	1353,9.020,141.006942749023						1353,9.020,14.0652656555176
	1354,9.027,140.972610473633						1354,9.027,14.1277313232422
	1355,9.033,141.140930175781						1355,9.033,14.2025947570801
	1356,9.040,141.507629394531						1356,9.040,14.2850875854492
	1357,9.047,142.049789428711						1357,9.047,14.3723487854004
	1358,9.053,142.733581542969						1358,9.053,14.4610404968262
	1359,9.060,143.518447875977						1359,9.060,14.5473480224609
	1360,9.067,144.360534667969						1360,9.067,14.6298408508301
	1361,9.073,145.205978393555						1361,9.073,14.7085189819336
	1362,9.080,145.993225097656						1362,9.080,14.7848129272461
	1363,9.087,146.66748046875						1363,9.087,14.8606300354004
	1364,9.093,147.18962097168						1364,9.093,14.9393081665039
	1365,9.100,147.544387817383						1365,9.100,15.0246620178223
	1366,9.107,147.735122680664						1366,9.107,15.1219367980957
	1367,9.113,147.799011230469						1367,9.113,15.2359008789063
	1368,9.120,147.794723510742						1368,9.120,15.3679847717285
	1369,9.127,147.793762207031						1369,9.127,15.5181884765625
	1370,9.133,147.864822387695						1370,9.133,15.683650970459
	1371,9.140,148.052215576172						1371,9.140,15.8572196960449
	1372,9.147,148.377410888672						1372,9.147,16.0274505615234
	1373,9.153,148.834228515625						1373,9.153,16.179084777832
	1374,9.160,149.396423339844						1374,9.160,16.298770904541
	1375,9.167,150.010589599609						1375,9.167,16.3741111755371
	1376,9.173,150.608535766602						1376,9.173,16.3946151733398
	1377,9.180,151.121612548828						1377,9.180,16.357421875
	1378,9.187,151.497833251953						1378,9.187,16.2625312805176
	1379,9.193,151.688095092773						1379,9.193,16.115665435791
	1380,9.200,151.65901184082						1380,9.200,15.9249305725098
	1381,9.207,151.399139404297						1381,9.207,15.7022476196289
	1382,9.213,150.922302246094						1382,9.213,15.4576301574707
	1383,9.220,150.252349853516						1383,9.220,15.2015686035156
	1384,9.227,149.418350219727						1384,9.227,14.9407386779785
	1385,9.233,148.465637207031						1385,9.233,14.681339263916
	1386,9.240,147.448059082031						1386,9.240,14.4286155700684
	1387,9.247,146.415710449219						1387,9.247,14.1849517822266
	1388,9.253,145.411499023438						1388,9.253,13.9517784118652
	1389,9.260,144.476409912109						1389,9.260,13.7333869934082
	1390,9.267,143.657684326172						1390,9.267,13.5335922241211
	1391,9.273,142.996795654297						1391,9.273,13.3581161499023
	1392,9.280,142.515182495117						1392,9.280,13.2126808166504
	1393,9.287,142.219543457031						1393,9.287,13.1030082702637
	1394,9.293,142.111297607422						1394,9.293,13.0314826965332
	1395,9.300,142.179489135742						1395,9.300,12.9971504211426
	1396,9.307,142.382141113281						1396,9.307,12.995719909668
	1397,9.313,142.6591796875						1397,9.313,13.0181312561035
	1398,9.320,142.943862915039						1398,9.320,13.0515098571777
	1399,9.327,143.18132019043						1399,9.327,13.0834579467773
	1400,9.333,143.322937011719						1400,9.333,13.1030082702637
	1401,9.340,143.34440612793						1401,9.340,13.1015777587891
	1402,9.347,143.248077392578						1402,9.347,13.0767822265625
	1403,9.353,143.065460205078						1403,9.353,13.0314826965332
	1404,9.360,142.846588134766						1404,9.360,12.9718780517578
	1405,9.367,142.654418945313						1405,9.367,12.9084587097168
	1406,9.373,142.555709838867						1406,9.373,12.8540992736816
	1407,9.380,142.603881835938						1407,9.380,12.819766998291
	1408,9.387,142.848022460938						1408,9.387,12.8154754638672
	1409,9.393,143.319122314453						1409,9.393,12.8464698791504
	1410,9.400,144.02961730957						1410,9.400,12.913703918457
	1411,9.407,144.972808837891						1411,9.407,13.0157470703125
	1412,9.413,146.136291503906						1412,9.413,13.1449699401855
	1413,9.420,147.519592285156						1413,9.420,13.2942199707031
	1414,9.427,149.131301879883						1414,9.427,13.4549140930176
	1415,9.433,151.006698608398						1415,9.433,13.6194229125977
	1416,9.440,153.21159362793						1416,9.440,13.7825012207031
	1417,9.447,155.833724975586						1417,9.447,13.9431953430176
	1418,9.453,158.959869384766						1418,9.453,14.1034126281738
	1419,9.460,162.641998291016						1419,9.460,14.2679214477539
	1420,9.467,166.866775512695						1420,9.467,14.4414901733398
	1421,9.473,171.529296875						1421,9.473,14.6279335021973
	1422,9.480,176.415924072266						1422,9.480,14.8248672485352
	1423,9.487,181.219573974609						1423,9.487,15.0260925292969
	1424,9.493,185.569290161133						1424,9.493,15.2220726013184
	1425,9.500,189.099792480469						1425,9.500,15.4004096984863
	1426,9.507,191.513534545898						1426,9.507,15.5487060546875
	1427,9.513,192.631240844727						1427,9.513,15.6564712524414
	1428,9.520,192.421432495117						1428,9.520,15.7175064086914
	1429,9.527,191.003799438477						1429,9.527,15.7322883605957
	1430,9.533,188.621994018555						1430,9.533,15.7051086425781
	1431,9.540,185.581680297852						1431,9.540,15.6440734863281
	1432,9.547,182.209487915039						1432,9.547,15.5606269836426
	1433,9.553,178.808685302734						1433,9.553,15.4685974121094
	1434,9.560,175.630569458008						1434,9.560,15.383243560791
	1435,9.567,172.863006591797						1435,9.567,15.3207778930664
	1436,9.573,170.648101806641						1436,9.573,15.2950286865234
	1437,9.580,169.104583740234						1437,9.580,15.3212547302246
	1438,9.587,168.332092285156						1438,9.587,15.4156684875488
	1439,9.593,168.422698974609						1439,9.593,15.592098236084
	1440,9.600,169.451232910156						1440,9.600,15.8629417419434
	1441,9.607,171.455383300781						1441,9.607,16.2348747253418
	1442,9.613,174.403198242188						1442,9.613,16.7078971862793
	1443,9.620,178.157806396484						1443,9.620,17.268180847168
	1444,9.627,182.449813842773						1444,9.627,17.8885459899902
	1445,9.633,186.878677368164						1445,9.633,18.5279846191406
	1446,9.640,190.953247070313						1446,9.640,19.1354751586914
	1447,9.647,194.163330078125						1447,9.647,19.6566581726074
	1448,9.653,196.045394897461						1448,9.653,20.0409889221191
	1449,9.660,196.260452270508						1449,9.660,20.2493667602539
	1450,9.667,194.665435791016						1450,9.667,20.2622413635254
	1451,9.673,191.343780517578						1451,9.673,20.0815200805664
	1452,9.680,186.585906982422						1452,9.680,19.7281837463379
	1453,9.687,180.818084716797						1453,9.687,19.2399024963379
	1454,9.693,174.538131713867						1454,9.693,18.6619758605957
	1455,9.700,168.228622436523						1455,9.700,18.0401802062988
	1456,9.707,162.297241210938						1456,9.707,17.4150466918945
	1457,9.713,157.035827636719						1457,9.713,16.8190002441406
	1458,9.720,152.597900390625						1458,9.720,16.2739753723145
	1459,9.727,149.023056030273						1459,9.727,15.7933235168457
	1460,9.733,146.274566650391						1460,9.733,15.3822898864746
	1461,9.740,144.281860351563						1461,9.740,15.0432586669922
	1462,9.747,142.946716308594						1462,9.747,14.777660369873
	1463,9.753,142.161376953125						1463,9.753,14.5859718322754
	1464,9.760,141.834259033203						1464,9.760,14.4686698913574
	1465,9.767,141.895294189453						1465,9.767,14.4267082214355
	1466,9.773,142.284393310547						1466,9.773,14.46533203125
	1467,9.780,142.948150634766						1467,9.780,14.5888328552246
	1468,9.787,143.853179931641						1468,9.787,14.8043632507324
	1469,9.793,144.983764648438						1469,9.793,15.1176452636719
	1470,9.800,146.336547851563						1470,9.800,15.5339241027832
	1471,9.807,147.908203125						1471,9.807,16.0560607910156
	1472,9.813,149.694915771484						1472,9.813,16.6816711425781
	1473,9.820,151.686676025391						1473,9.820,17.3978805541992
	1474,9.827,153.84912109375						1474,9.827,18.1822776794434
	1475,9.833,156.117431640625						1475,9.833,19.0005302429199
	1476,9.840,158.393859863281						1476,9.840,19.808292388916
	1477,9.847,160.554412841797						1477,9.847,20.5497741699219
	1478,9.853,162.450790405273						1478,9.853,21.1691856384277
	1479,9.860,163.922302246094						1479,9.860,21.6126441955566
	1480,9.867,164.827346801758						1480,9.867,21.8386650085449
	1481,9.873,165.065292358398						1481,9.873,21.8214988708496
	1482,9.880,164.596557617188						1482,9.880,21.5587615966797
	1483,9.887,163.450714111328						1483,9.887,21.0690498352051
	1484,9.893,161.728851318359						1484,9.893,20.3919410705566
	1485,9.900,159.589767456055						1485,9.900,19.5798873901367
	1486,9.907,157.217987060547						1486,9.907,18.6934471130371
	1487,9.913,154.808044433594						1487,9.913,17.7903175354004
	1488,9.920,152.54020690918						1488,9.920,16.9224739074707
	1489,9.927,150.559906005859						1489,9.927,16.1309242248535
	1490,9.933,148.985382080078						1490,9.933,15.4438018798828
	1491,9.940,147.896286010742						1491,9.940,14.8782730102539
	1492,9.947,147.348403930664						1492,9.947,14.439582824707
	1493,9.953,147.361755371094						1493,9.953,14.1267776489258
	1494,9.960,147.93586730957						1494,9.960,13.9312744140625
	1495,9.967,149.035934448242						1495,9.967,13.8387680053711
	1496,9.973,150.572784423828						1496,9.973,13.8306617736816
	1497,9.980,152.417175292969						1497,9.980,13.885498046875
	1498,9.987,154.400344848633						1498,9.987,13.9803886413574
	1499,9.993,156.330581665039						1499,9.993,14.0891075134277
	1500,10.000,157.992370605469						1500,10.000,14.188289642334
	1501,10.007,159.190658569336						1501,10.007,14.2583847045898
	1502,10.013,159.788604736328						1502,10.013,14.2865180969238
	1503,10.020,159.728057861328						1503,10.020,14.2650604248047
	1504,10.027,159.033294677734						1504,10.027,14.1949653625488
	1505,10.033,157.801635742188						1505,10.033,14.0838623046875
	1506,10.040,156.19612121582						1506,10.040,13.9446258544922
	1507,10.047,154.408935546875						1507,10.047,13.791561126709
	1508,10.053,152.635101318359						1508,10.053,13.6394500732422
	1509,10.060,151.039596557617						1509,10.060,13.4987831115723
	1510,10.067,149.757858276367						1510,10.067,13.3781433105469
	1511,10.073,148.896209716797						1511,10.073,13.2832527160645
	1512,10.080,148.545745849609						1512,10.080,13.218879699707
	1513,10.087,148.799423217773						1513,10.087,13.190746307373
	1514,10.093,149.753570556641						1514,10.093,13.2045745849609
	1515,10.100,151.501647949219						1515,10.100,13.2689476013184
	1516,10.107,154.111389160156						1516,10.107,13.392448425293
	1517,10.113,157.601348876953						1517,10.113,13.5836601257324
	1518,10.120,161.896697998047						1518,10.120,13.8468742370605
	1519,10.127,166.806213378906						1519,10.127,14.1816139221191
	1520,10.133,172.007080078125						1520,10.133,14.5783424377441
	1521,10.140,177.082534790039						1521,10.140,15.0203704833984
	1522,10.147,181.562423706055						1522,10.147,15.4848098754883
	1523,10.153,184.986114501953						1523,10.153,15.9444808959961
	1524,10.160,186.987884521484						1524,10.160,16.3702964782715
	1525,10.167,187.353134155273						1525,10.167,16.7331695556641
	1526,10.173,186.064727783203						1526,10.173,17.0102119445801
	1527,10.180,183.287628173828						1527,10.180,17.1833038330078
	1528,10.187,179.338455200195						1528,10.187,17.2419548034668
	1529,10.193,174.627777099609						1529,10.193,17.1833038330078
	1530,10.200,169.593811035156						1530,10.200,17.0140266418457
	1531,10.207,164.640899658203						1531,10.207,16.7508125305176
	1532,10.213,160.085205078125						1532,10.213,16.41845703125
	1533,10.220,156.139373779297						1533,10.220,16.0446166992188
	1534,10.227,152.908798217773						1534,10.227,15.6598091125488
	1535,10.233,150.413040161133						1535,10.233,15.294075012207
	1536,10.240,148.598190307617						1536,10.240,14.9717330932617
	1537,10.247,147.36604309082						1537,10.247,14.7089958190918
	1538,10.253,146.605010986328						1538,10.253,14.5153999328613
	1539,10.260,146.193023681641						1539,10.260,14.3914222717285
	1540,10.267,146.013732910156						1540,10.267,14.3318176269531
	1541,10.273,145.969390869141						1541,10.273,14.3251419067383
	1542,10.280,145.994659423828						1542,10.280,14.3585205078125
	1543,10.287,146.042343139648						1543,10.287,14.4176483154297
	1544,10.293,146.074295043945						1544,10.293,14.4877433776855
	1545,10.300,146.085739135742						1545,10.300,14.5578384399414
	1546,10.307,146.093368530273						1546,10.307,14.6183967590332
	1547,10.313,146.134857177734						1547,10.313,14.6632194519043
	1548,10.320,146.248809814453						1548,10.320,14.6875381469727
	1549,10.327,146.495346069336						1549,10.327,14.6913528442383
	1550,10.333,146.941665649414						1550,10.333,14.6756172180176
	1551,10.340,147.645950317383						1551,10.340,14.6431922912598
	1552,10.347,148.650177001953						1552,10.347,14.5988464355469
	1553,10.353,149.973388671875						1553,10.353,14.5478248596191
	1554,10.360,151.598449707031						1554,10.360,14.4953727722168
	1555,10.367,153.458114624023						1555,10.367,14.4453048706055
	1556,10.373,155.444625854492						1556,10.373,14.4014358520508
	1557,10.380,157.422546386719						1557,10.380,14.3680572509766
	1558,10.387,159.245483398438						1558,10.387,14.3475532531738
	1559,10.393,160.781860351563						1559,10.393,14.3404006958008
	1560,10.400,161.935806274414						1560,10.400,14.348030090332
	1561,10.407,162.664413452148						1561,10.407,14.3704414367676
	1562,10.413,162.97721862793						1562,10.413,14.4057273864746
	1563,10.420,162.933822631836						1563,10.420,14.4510269165039
	1564,10.427,162.621017456055						1564,10.427,14.5034790039063
	1565,10.433,162.126541137695						1565,10.433,14.5611763000488
	1566,10.440,161.539077758789						1566,10.440,14.6212577819824
	1567,10.447,160.945419311523						1567,10.447,14.6842002868652
	1568,10.453,160.44091796875						1568,10.453,14.7509574890137
	1569,10.460,160.121917724609						1569,10.460,14.8262977600098
	1570,10.467,160.093780517578						1570,10.467,14.9130821228027
	1571,10.473,160.460952758789						1571,10.473,15.0160789489746
	1572,10.480,161.291122436523						1572,10.480,15.1400566101074
	1573,10.487,162.596221923828						1573,10.487,15.2826309204102
	1574,10.493,164.292816162109						1574,10.493,15.4366493225098
	1575,10.500,166.204925537109						1575,10.500,15.5887603759766
	1576,10.507,168.071746826172						1576,10.507,15.7208442687988
	1577,10.513,169.584274291992						1577,10.513,15.8114433288574
	1578,10.520,170.450210571289						1578,10.520,15.8371925354004
	1579,10.527,170.454986572266						1579,10.527,15.782356262207
	1580,10.533,169.509414672852						1580,10.533,15.6412124633789
	1581,10.540,167.665008544922						1581,10.540,15.4199600219727
	1582,10.547,165.113922119141						1582,10.547,15.1352882385254
	1583,10.553,162.154678344727						1583,10.553,14.8110389709473
	1584,10.560,159.137725830078						1584,10.560,14.4782066345215
	1585,10.567,156.403533935547						1585,10.567,14.164924621582
	1586,10.573,154.250625610352						1586,10.573,13.8959884643555
	1587,10.580,152.920715332031						1587,10.580,13.6904716491699
	1588,10.587,152.611251831055						1588,10.587,13.5617256164551
	1589,10.593,153.485290527344						1589,10.593,13.5183334350586
	1590,10.600,155.698303222656						1590,10.600,13.5674476623535
	1591,10.607,159.436218261719						1591,10.607,13.7181282043457
	1592,10.613,164.927490234375						1592,10.613,13.979434967041
	1593,10.620,172.4443359375						1593,10.620,14.3613815307617
	1594,10.627,182.295318603516						1594,10.627,14.8773193359375
	1595,10.633,194.832794189453						1595,10.633,15.5391693115234
	1596,10.640,210.443969726563						1596,10.640,16.3607597351074
	1597,10.647,229.579452514648						1597,10.647,17.3554420471191
	1598,10.653,252.827163696289						1598,10.653,18.5422897338867
	1599,10.660,281.069274902344						1599,10.660,19.9542045593262
	1600,10.667,315.721984863281						1600,10.667,21.6503143310547
	1601,10.673,359.083190917969						1601,10.673,23.7369537353516
	1602,10.680,414.679992675781						1602,10.680,26.3991355895996
	1603,10.687,487.265106201172						1603,10.687,29.932975769043
	1604,10.693,581.688415527344						1604,10.693,34.7685813903809
	1605,10.700,700.253479003906						1605,10.700,41.4581298828125
	1606,10.707,839.765075683594						1606,10.707,50.5967140197754
	1607,10.713,990.949645996094						1607,10.713,62.6716613769531
	1608,10.720,1141.13330078125						1608,10.720,77.8546295166016
	1609,10.727,1277.60363769531						1609,10.727,95.8046875
	1610,10.733,1390.28881835938						1610,10.733,115.572448730469
	1611,10.740,1473.38623046875						1611,10.740,135.657791137695
	1612,10.747,1527.01708984375						1612,10.747,154.232025146484
	1613,10.753,1556.78649902344						1613,10.753,169.463638305664
	1614,10.760,1570.66064453125						1614,10.760,179.864883422852
	1615,10.767,1575.3994140625						1615,10.767,184.559341430664
	1616,10.773,1574.50390625						1616,10.773,183.393478393555
	1617,10.780,1568.66882324219						1617,10.780,176.8798828125
	1618,10.787,1556.57153320313						1618,10.787,166.010375976563
	1619,10.793,1535.22583007813						1619,10.793,152.019973754883
	1620,10.800,1500.00280761719						1620,10.800,136.173721313477
	1621,10.807,1445.56286621094						1621,10.807,119.614601135254
	1622,10.813,1367.89697265625						1622,10.813,103.290557861328
	1623,10.820,1266.23254394531						1623,10.820,87.9240036010742
	1624,10.827,1143.740234375						1624,10.827,74.0180053710938
	1625,10.833,1007.13922119141						1625,10.833,61.8734359741211
	1626,10.840,865.593933105469						1626,10.840,51.6204833984375
	1627,10.847,729.014404296875						1627,10.847,43.250560760498
	1628,10.853,605.85546875						1628,10.853,36.649227142334
	1629,10.860,501.397125244141						1629,10.860,31.6243171691895
	1630,10.867,417.280212402344						1630,10.867,27.9364585876465
	1631,10.873,352.279663085938						1631,10.873,25.3233909606934
	1632,10.880,303.613647460938						1632,10.880,23.524284362793
	1633,10.887,267.991546630859						1633,10.887,22.2978591918945
	1634,10.893,242.299560546875						1634,10.893,21.4352607727051
	1635,10.900,223.8974609375						1635,10.900,20.7686424255371
	1636,10.907,210.714813232422						1636,10.907,20.1797485351563
	1637,10.913,201.230041503906						1637,10.913,19.5965766906738
	1638,10.920,194.375030517578						1638,10.920,18.9909934997559
	1639,10.927,189.441207885742						1639,10.927,18.3663368225098
	1640,10.933,185.983184814453						1640,10.933,17.7469253540039
	1641,10.940,183.745864868164						1641,10.940,17.1666145324707
	1642,10.947,182.593353271484						1642,10.947,16.6568756103516
	1643,10.953,182.441711425781						1643,10.953,16.2415504455566
	1644,10.960,183.218963623047						1644,10.960,15.9316062927246
	1645,10.967,184.824951171875						1645,10.967,15.7270431518555
	1646,10.973,187.102798461914						1646,10.973,15.6149864196777
	1647,10.980,189.829345703125						1647,10.980,15.5758857727051
	1648,10.987,192.720413208008						1648,10.987,15.5854225158691
	1649,10.993,195.457458496094						1649,10.993,15.6173706054688
	1650,11.000,197.714813232422						1650,11.000,15.6464576721191
	1651,11.007,199.191101074219						1651,11.007,15.6512260437012
	1652,11.013,199.654098510742						1652,11.013,15.6149864196777
	1653,11.020,198.974609375						1653,11.020,15.5282020568848
	1654,11.027,197.141647338867						1654,11.027,15.3884887695313
	1655,11.033,194.249145507813						1655,11.033,15.1972770690918
	1656,11.040,190.478805541992						1656,11.040,14.9626731872559
	1657,11.047,186.088562011719						1657,11.047,14.6965980529785
	1658,11.053,181.381225585938						1658,11.053,14.4133567810059
	1659,11.060,176.656723022461						1659,11.060,14.1267776489258
	1660,11.067,172.178268432617						1660,11.067,13.850212097168
	1661,11.073,168.167587280273						1661,11.073,13.5946273803711
	1662,11.080,164.805419921875						1662,11.080,13.3705139160156
	1663,11.087,162.22428894043						1663,11.087,13.1855010986328
	1664,11.093,160.525329589844						1664,11.093,13.0457878112793
	1665,11.100,159.790985107422						1665,11.100,12.9547119140625
	1666,11.107,160.103790283203						1666,11.107,12.9170417785645
	1667,11.113,161.540985107422						1667,11.113,12.934684753418
	1668,11.120,164.160736083984						1668,11.120,13.0071640014648
	1669,11.127,167.979248046875						1669,11.127,13.1316184997559
	1670,11.133,172.941680908203						1670,11.133,13.3028030395508
	1671,11.140,178.903579711914						1671,11.140,13.5097503662109
	1672,11.147,185.588363647461						1672,11.147,13.737678527832
	1673,11.153,192.587371826172						1673,11.153,13.9679908752441
	1674,11.160,199.378967285156						1674,11.160,14.1801834106445
	1675,11.167,205.383773803711						1675,11.167,14.3527984619141
	1676,11.173,210.022918701172						1676,11.173,14.467716217041
	1677,11.180,212.804321289063						1677,11.180,14.5139694213867
	1678,11.187,213.411804199219						1678,11.187,14.4858360290527
	1679,11.193,211.752899169922						1679,11.193,14.3895149230957
	1680,11.200,207.975387573242						1680,11.200,14.2374038696289
	1681,11.207,202.438354492188						1681,11.207,14.0476226806641
	1682,11.213,195.662979125977						1682,11.213,13.8406753540039
	1683,11.220,188.238143920898						1683,11.220,13.6370658874512
	1684,11.227,180.728912353516						1684,11.227,13.453483581543
	1685,11.233,173.61116027832						1685,11.233,13.2980346679688
	1686,11.240,167.222503662109						1686,11.240,13.1745338439941
	1687,11.247,161.749359130859						1687,11.247,13.0810737609863
	1688,11.253,157.23371887207						1688,11.253,13.0109786987305
	1689,11.260,153.622619628906						1689,11.260,12.9561424255371
	1690,11.267,150.795455932617						1690,11.267,12.9084587097168
	1691,11.273,148.604873657227						1691,11.273,12.8617286682129
	1692,11.280,146.907333374023						1692,11.280,12.8130912780762
	1693,11.287,145.585540771484						1693,11.287,12.7625465393066
	1694,11.293,144.552230834961						1694,11.293,12.7143859863281
	1695,11.300,143.743041992188						1695,11.300,12.6714706420898
	1696,11.307,143.119812011719						1696,11.307,12.6404762268066
	1697,11.313,142.663482666016						1697,11.313,12.6261711120605
	1698,11.320,142.368789672852						1698,11.320,12.6328468322754
	1699,11.327,142.232894897461						1699,11.327,12.6633644104004
	1700,11.333,142.264373779297						1700,11.333,12.7196311950684
	1701,11.340,142.473220825195						1701,11.340,12.8040313720703
	1702,11.347,142.868988037109						1702,11.347,12.9179954528809
	1703,11.353,143.45263671875						1703,11.353,13.0624771118164
	1704,11.360,144.221786499023						1704,11.360,13.2369995117188
	1705,11.367,145.171646118164						1705,11.367,13.4406089782715
	1706,11.373,146.283142089844						1706,11.373,13.6733055114746
	1707,11.380,147.537231445313						1707,11.380,13.9298439025879
	1708,11.387,148.916244506836						1708,11.387,14.2064094543457
	1709,11.393,150.412078857422						1709,11.393,14.4972801208496
	1710,11.400,152.020446777344						1710,11.400,14.7976875305176
	1711,11.407,153.749938964844						1711,11.407,15.1028633117676
	1712,11.413,155.623443603516						1712,11.413,15.4109001159668
	1713,11.420,157.668121337891						1713,11.420,15.7232284545898
	1714,11.427,159.90495300293						1714,11.427,16.0441398620605
	1715,11.433,162.346832275391						1715,11.433,16.3798332214355
	1716,11.440,164.983749389648						1716,11.440,16.7360305786133
	1717,11.447,167.763702392578						1717,11.447,17.1189308166504
	1718,11.453,170.586578369141						1718,11.453,17.5290107727051
	1719,11.460,173.320770263672						1719,11.460,17.9605484008789
	1720,11.467,175.807952880859						1720,11.467,18.4001922607422
	1721,11.473,177.886962890625						1721,11.473,18.8241004943848
	1722,11.480,179.407592773438						1722,11.480,19.2022323608398
	1723,11.487,180.245880126953						1723,11.487,19.4978713989258
	1724,11.493,180.316925048828						1724,11.493,19.6743011474609
	1725,11.500,179.581161499023						1725,11.500,19.7019577026367
	1726,11.507,178.046234130859						1726,11.507,19.5612907409668
	1727,11.513,175.760269165039						1727,11.513,19.2508697509766
	1728,11.520,172.819137573242						1728,11.520,18.7840461730957
	1729,11.527,169.363983154297						1729,11.527,18.1899070739746
	1730,11.533,165.571212768555						1730,11.533,17.5080299377441
	1731,11.540,161.631591796875						1731,11.540,16.7832374572754
	1732,11.547,157.743453979492						1732,11.547,16.0598754882813
	1733,11.553,154.08659362793						1733,11.553,15.3751373291016
	1734,11.560,150.813583374023						1734,11.560,14.7571563720703
	1735,11.567,148.040298461914						1735,11.567,14.2245292663574
	1736,11.573,145.842071533203						1736,11.573,13.786792755127
	1737,11.580,144.262313842773						1737,11.580,13.4468078613281
	1738,11.587,143.315795898438						1738,11.587,13.2017135620117
	1739,11.593,143.020156860352						1739,11.593,13.0505561828613
	1740,11.600,143.39875793457						1740,11.600,12.9895210266113
	1741,11.607,144.472595214844						1741,11.607,13.0162239074707
	1742,11.613,146.255493164063						1742,11.613,13.1287574768066
	1743,11.620,148.740768432617						1743,11.620,13.3237838745117
	1744,11.627,151.879302978516						1744,11.627,13.5946273803711
	1745,11.633,155.557632446289						1745,11.633,13.9284133911133
	1746,11.640,159.584518432617						1746,11.640,14.3060684204102
	1747,11.647,163.698196411133						1747,11.647,14.7004127502441
	1748,11.653,167.580596923828						1748,11.653,15.0785446166992
	1749,11.660,170.890808105469						1749,11.660,15.404224395752
	1750,11.667,173.315048217773						1750,11.667,15.6431198120117
	1751,11.673,174.607757568359						1751,11.673,15.7675743103027
	1752,11.680,174.626831054688						1752,11.680,15.7613754272461
	1753,11.687,173.3603515625						1753,11.687,15.6245231628418
	1754,11.693,170.935638427734						1754,11.693,15.3713226318359
	1755,11.700,167.594436645508						1755,11.700,15.0265693664551
	1756,11.707,163.646224975586						1756,11.707,14.6241188049316
	1757,11.713,159.426208496094						1757,11.713,14.1987800598145
	1758,11.720,155.250549316406						1758,11.720,13.7844085693359
	1759,11.727,151.379577636719						1759,11.727,13.4072303771973
	1760,11.733,147.989273071289						1760,11.733,13.0834579467773
	1761,11.740,145.179275512695						1761,11.740,12.819766998291
	1762,11.747,142.978668212891						1762,11.747,12.6166343688965
	1763,11.753,141.363616943359						1763,11.753,12.4673843383789
	1764,11.760,140.276916503906						1764,11.760,12.3634338378906
	1765,11.767,139.648910522461						1765,11.767,12.293815612793
	1766,11.773,139.421463012695						1766,11.773,12.2504234313965
	1767,11.780,139.543533325195						1767,11.780,12.2256278991699
	1768,11.787,139.992706298828						1768,11.787,12.2156143188477
	1769,11.793,140.758514404297						1769,11.793,12.2189521789551
	1770,11.800,141.843322753906						1770,11.800,12.2342109680176
	1771,11.807,143.253326416016						1771,11.807,12.263298034668
	1772,11.813,144.995697021484						1772,11.813,12.3076438903809
	1773,11.820,147.079467773438						1773,11.820,12.3715400695801
	1774,11.827,149.517532348633						1774,11.827,12.4578475952148
	1775,11.833,152.354721069336						1775,11.833,12.5737190246582
	1776,11.840,155.711654663086						1776,11.840,12.7286911010742
	1777,11.847,159.822937011719						1777,11.847,12.9408836364746
	1778,11.853,165.08674621582						1778,11.853,13.2355690002441
	1779,11.860,172.092910766602						1779,11.860,13.6494636535645
	1780,11.867,181.631088256836						1780,11.867,14.2312049865723
	1781,11.873,194.638732910156						1781,11.873,15.0375366210938
	1782,11.880,212.064270019531						1782,11.880,16.1252021789551
	1783,11.887,234.662536621094						1783,11.887,17.5414085388184
	1784,11.893,262.721527099609						1784,11.893,19.3052291870117
	1785,11.900,295.805450439453						1785,11.900,21.3937759399414
	1786,11.907,332.582000732422						1786,11.907,23.7283706665039
	1787,11.913,370.799530029297						1787,11.913,26.1716842651367
	1788,11.920,407.476440429688						1788,11.920,28.5382270812988
	1789,11.927,439.258575439453						1789,11.927,30.6172370910645
	1790,11.933,462.957397460938						1790,11.933,32.2051048278809
	1791,11.940,476.105224609375						1791,11.940,33.1435203552246
	1792,11.947,477.369323730469						1792,11.947,33.3466529846191
	1793,11.953,466.77685546875						1793,11.953,32.8159332275391
	1794,11.960,445.668212890625						1794,11.960,31.6400527954102
	1795,11.967,416.453369140625						1795,11.967,29.973030090332
	1796,11.973,382.149230957031						1796,11.973,28.0065536499023
	1797,11.980,345.875274658203						1797,11.980,25.9342193603516
	1798,11.987,310.415283203125						1798,11.987,23.9224433898926
	1799,11.993,277.904022216797						1799,11.993,22.0937728881836
	1800,12.000,249.683853149414						1800,12.000,20.5178260803223
	1801,12.007,226.312164306641						1801,12.007,19.2155838012695
	1802,12.013,207.705505371094						1802,12.013,18.1703567504883
	1803,12.020,193.33935546875						1803,12.020,17.3435211181641
	1804,12.027,182.456970214844						1804,12.027,16.6850090026855
	1805,12.033,174.25537109375						1805,12.033,16.1490440368652
	1806,12.040,168.010238647461						1806,12.040,15.6970024108887
	1807,12.047,163.146499633789						1807,12.047,15.3026580810547
	1808,12.053,159.243103027344						1808,12.053,14.9521827697754
	1809,12.060,156.008239746094						1809,12.060,14.6398544311523
	1810,12.067,153.260711669922						1810,12.067,14.3651962280273
	1811,12.073,150.890350341797						1811,12.073,14.129638671875
	1812,12.080,148.82373046875						1812,12.080,13.9384269714355
	1813,12.087,147.005081176758						1813,12.087,13.7958526611328
	1814,12.093,145.401000976563						1814,12.093,13.7066841125488
	1815,12.100,144.005767822266						1815,12.100,13.6785507202148
	1816,12.107,142.827514648438						1816,12.107,13.7205123901367
	1817,12.113,141.88623046875						1817,12.113,13.8444900512695
	1818,12.120,141.212936401367						1818,12.120,14.0609741210938
	1819,12.127,140.843383789063						1819,12.127,14.3752098083496
	1820,12.133,140.797134399414						1820,12.133,14.7876739501953
	1821,12.140,141.077041625977						1821,12.140,15.2888298034668
	1822,12.147,141.660690307617						1822,12.147,15.8576965332031
	1823,12.153,142.496109008789						1823,12.153,16.4580345153809
	1824,12.160,143.509384155273						1824,12.160,17.0459747314453
	1825,12.167,144.604675292969						1825,12.167,17.5714492797852
	1826,12.173,145.687103271484						1826,12.173,17.9853439331055
	1827,12.180,146.660797119141						1827,12.180,18.2442665100098
	1828,12.187,147.449493408203						1828,12.187,18.3196067810059
	1829,12.193,148.000717163086						1829,12.193,18.1989669799805
	1830,12.200,148.275848388672						1830,12.200,17.8894996643066
	1831,12.207,148.265365600586						1831,12.207,17.4155235290527
	1832,12.213,147.970672607422						1832,12.213,16.8142318725586
	1833,12.220,147.40705871582						1833,12.220,16.1309242248535
	1834,12.227,146.598342895508						1834,12.227,15.4123306274414
	1835,12.233,145.573135375977						1835,12.233,14.7013664245605
	1836,12.240,144.370559692383						1836,12.240,14.033317565918
	1837,12.247,143.03254699707						1837,12.247,13.4344100952148
	1838,12.253,141.615386962891						1838,12.253,12.9203796386719
	1839,12.260,140.174865722656						1839,12.260,12.4964714050293
	1840,12.267,138.76008605957						1840,12.267,12.1631622314453
	1841,12.273,137.41731262207						1841,12.273,11.9152069091797
	1842,12.280,136.197082519531						1842,12.280,11.7454528808594
	1843,12.287,135.139938354492						1843,12.287,11.6453170776367
	1844,12.293,134.266372680664						1844,12.293,11.6033554077148
	1845,12.300,133.580200195313						1845,12.300,11.6090774536133
	1846,12.307,133.07666015625						1846,12.307,11.6496086120605
	1847,12.313,132.739547729492						1847,12.313,11.7111206054688
	1848,12.320,132.534973144531						1848,12.320,11.7788314819336
	1849,12.327,132.41911315918						1849,12.327,11.8374824523926
	1850,12.333,132.351867675781						1850,12.333,11.8732452392578
	1851,12.340,132.29704284668						1851,12.340,11.8780136108398
	1852,12.347,132.229797363281						1852,12.347,11.847972869873
	1853,12.353,132.137298583984						1853,12.353,11.784553527832
	1854,12.360,132.011413574219						1854,12.360,11.6944313049316
	1855,12.367,131.857879638672						1855,12.367,11.5871429443359
	1856,12.373,131.691925048828						1856,12.373,11.4750862121582
	1857,12.380,131.531707763672						1857,12.380,11.3673210144043
	1858,12.387,131.392486572266						1858,12.387,11.2719535827637
	1859,12.393,131.282806396484						1859,12.393,11.1942291259766
	1860,12.400,131.221298217773						1860,12.400,11.1355781555176
	1861,12.407,131.234161376953						1861,12.407,11.0955238342285
	1862,12.413,131.358627319336						1862,12.413,11.0716819763184
	1863,12.420,131.654266357422						1863,12.420,11.0626220703125
	1864,12.427,132.220275878906						1864,12.427,11.0697746276855
	1865,12.433,133.209228515625						1865,12.433,11.0969543457031
	1866,12.440,134.844787597656						1866,12.440,11.1527442932129
	1867,12.447,137.428283691406						1867,12.447,11.2514495849609
	1868,12.453,141.365524291992						1868,12.453,11.4130973815918
	1869,12.460,147.176742553711						1869,12.460,11.6634368896484
	1870,12.467,155.464645385742						1870,12.467,12.0296478271484
	1871,12.473,166.831024169922						1871,12.473,12.5374794006348
	1872,12.480,181.747436523438						1872,12.480,13.2031440734863
	1873,12.487,200.407989501953						1873,12.487,14.0285491943359
	1874,12.493,222.569946289063						1874,12.493,14.9950981140137
	1875,12.500,247.398376464844						1875,12.500,16.0574913024902
	1876,12.507,273.440826416016						1876,12.507,17.1465873718262
	1877,12.513,298.7265625						1877,12.513,18.1751251220703
	1878,12.520,321.012023925781						1878,12.520,19.0510749816895
	1879,12.527,338.122375488281						1879,12.527,19.690990447998
	1880,12.533,348.302368164063						1880,12.533,20.0357437133789
	1881,12.540,350.549224853516						1881,12.540,20.0605392456055
	1882,12.547,344.793792724609						1882,12.547,19.7815895080566
	1883,12.553,331.911560058594						1883,12.553,19.2508697509766
	1884,12.560,313.539031982422						1884,12.560,18.547534942627
	1885,12.567,291.762817382813						1885,12.567,17.7645683288574
	1886,12.573,268.766876220703						1886,12.573,16.9920921325684
	1887,12.580,246.501922607422						1887,12.580,16.303539276123
	1888,12.587,226.449966430664						1888,12.587,15.7470703125
	1889,12.593,209.498886108398						1889,12.593,15.3398513793945
	1890,12.600,195.955276489258						1890,12.600,15.070915222168
	1891,12.607,185.652740478516						1891,12.607,14.9068832397461
	1892,12.613,178.101058959961						1892,12.613,14.8029327392578
	1893,12.620,172.653198242188						1893,12.620,14.7113800048828
	1894,12.627,168.645385742188						1894,12.627,14.5936012268066
	1895,12.633,165.511138916016						1895,12.633,14.4252777099609
	1896,12.640,162.843704223633						1896,12.640,14.1992568969727
	1897,12.647,160.401336669922						1897,12.647,13.9245986938477
	1898,12.653,158.090591430664						1898,12.653,13.6203765869141
	1899,12.660,155.921936035156						1899,12.660,13.3118629455566
	1900,12.667,153.948791503906						1900,12.667,13.0214691162109
	1901,12.673,152.225967407227						1901,12.673,12.7654075622559
	1902,12.680,150.771148681641						1902,12.680,12.5517845153809
	1903,12.687,149.564743041992						1903,12.687,12.3815536499023
	1904,12.693,148.550994873047						1904,12.693,12.2489929199219
	1905,12.700,147.648803710938						1905,12.700,12.1450424194336
	1906,12.707,146.797180175781						1906,12.707,12.061595916748
	1907,12.713,145.963195800781						1907,12.713,11.9929313659668
	1908,12.720,145.142074584961						1908,12.720,11.9361877441406
	1909,12.727,144.354827880859						1909,12.727,11.8889808654785
	1910,12.733,143.639556884766						1910,12.733,11.8527412414551
	1911,12.740,143.043045043945						1911,12.740,11.8274688720703
	1912,12.747,142.585754394531						1912,12.747,11.815071105957
	1913,12.753,142.263885498047						1913,12.753,11.8131637573242
	1914,12.760,142.052642822266						1914,12.760,11.8193626403809
	1915,12.767,141.908645629883						1915,12.767,11.8308067321777
	1916,12.773,141.769409179688						1916,12.773,11.8441581726074
	1917,12.780,141.56770324707						1917,12.780,11.8560791015625
	1918,12.787,141.252044677734						1918,12.787,11.8637084960938
	1919,12.793,140.786651611328						1919,12.793,11.8646621704102
	1920,12.800,140.158660888672						1920,12.800,11.8565559387207
	1921,12.807,139.3837890625						1921,12.807,11.8379592895508
	1922,12.813,138.507369995117						1922,12.813,11.8083953857422
	1923,12.820,137.596603393555						1923,12.820,11.7669105529785
	1924,12.827,136.740692138672						1924,12.827,11.7182731628418
	1925,12.833,136.052612304688						1925,12.833,11.6696357727051
	1926,12.840,135.662078857422						1926,12.840,11.6329193115234
	1927,12.847,135.705947875977						1927,12.847,11.622428894043
	1928,12.853,136.332992553711						1928,12.853,11.6558074951172
	1929,12.860,137.701995849609						1929,12.860,11.7511749267578
	1930,12.867,139.969818115234						1930,12.867,11.9237899780273
	1931,12.873,143.281463623047						1931,12.873,12.1874809265137
	1932,12.880,147.748474121094						1932,12.880,12.549877166748
	1933,12.887,153.425216674805						1933,12.887,13.0109786987305
	1934,12.893,160.283081054688						1934,12.893,13.5626792907715
	1935,12.900,168.190475463867						1935,12.900,14.1897201538086
	1936,12.907,176.899429321289						1936,12.907,14.8701667785645
	1937,12.913,186.036590576172						1937,12.913,15.5782699584961
	1938,12.920,195.116516113281						1938,12.920,16.2878036499023
	1939,12.927,203.57942199707						1939,12.927,16.9734954833984
	1940,12.933,210.854049682617						1940,12.933,17.6129341125488
	1941,12.940,216.421600341797						1941,12.940,18.186092376709
	1942,12.947,219.88249206543						1942,12.947,18.6748504638672
	1943,12.953,221.016876220703						1943,12.953,19.0591812133789
	1944,12.960,219.814300537109						1944,12.960,19.320011138916
	1945,12.967,216.473571777344						1945,12.967,19.4387435913086
	1946,12.973,211.360458374023						1946,12.973,19.4010734558105
	1947,12.980,204.946044921875						1947,12.980,19.2031860351563
	1948,12.987,197.747222900391						1948,12.987,18.8546180725098
	1949,12.993,190.256591796875						1949,12.993,18.3773040771484
	1950,13.000,182.904235839844						1950,13.000,17.8070068359375
	1951,13.007,176.043991088867						1951,13.007,17.1856880187988
	1952,13.013,169.950012207031						1952,13.013,16.5576934814453
	1953,13.020,164.826873779297						1953,13.020,15.9602165222168
	1954,13.027,160.802841186523						1954,13.027,15.4237747192383
	1955,13.033,157.935150146484						1955,13.033,14.9664878845215
	1956,13.040,156.20947265625						1956,13.040,14.5969390869141
	1957,13.047,155.518051147461						1957,13.047,14.3141746520996
	1958,13.053,155.672073364258						1958,13.053,14.1124725341797
	1959,13.060,156.402114868164						1959,13.060,13.9837265014648
	1960,13.067,157.395843505859						1960,13.067,13.9145851135254
	1961,13.073,158.328063964844						1961,13.073,13.8931274414063
	1962,13.080,158.90168762207						1962,13.080,13.9045715332031
	1963,13.087,158.905029296875						1963,13.087,13.9360427856445
	1964,13.093,158.233642578125						1964,13.093,13.9737129211426
	1965,13.100,156.896591186523						1965,13.100,14.005184173584
	1966,13.107,154.998306274414						1966,13.107,14.0190124511719
	1967,13.113,152.732376098633						1967,13.113,14.007568359375
	1968,13.120,150.358673095703						1968,13.120,13.9665603637695
	1969,13.127,148.143768310547						1969,13.127,13.8950347900391
	1970,13.133,146.327972412109						1970,13.133,13.7953758239746
	1971,13.140,145.104400634766						1971,13.140,13.6737823486328
	1972,13.147,144.603729248047						1972,13.147,13.5374069213867
	1973,13.153,144.87028503418						1973,13.153,13.3938789367676
	1974,13.160,145.823486328125						1974,13.160,13.2503509521484
	1975,13.167,147.278778076172						1975,13.167,13.1082534790039
	1976,13.173,148.962982177734						1976,13.173,12.967586517334
	1977,13.180,150.552276611328						1977,13.180,12.8235816955566
	1978,13.187,151.716705322266						1978,13.187,12.6700401306152
	1979,13.193,152.172088623047						1979,13.193,12.5017166137695
	1980,13.200,151.748184204102						1980,13.200,12.3157501220703
	1981,13.207,150.413513183594						1981,13.207,12.1135711669922
	1982,13.213,148.27490234375						1982,13.213,11.9009017944336
	1983,13.220,145.542617797852						1983,13.220,11.6872787475586
	1984,13.227,142.486572265625						1984,13.227,11.4841461181641
	1985,13.233,139.391906738281						1985,13.233,11.3015174865723
	1986,13.240,136.507507324219						1986,13.240,11.1494064331055
	1987,13.247,134.019378662109						1987,13.247,11.0340118408203
	1988,13.253,132.037170410156						1988,13.253,10.958194732666
	1989,13.260,130.604736328125						1989,13.260,10.9210014343262
	1990,13.267,129.72688293457						1990,13.267,10.9200477600098
	1991,13.273,129.395477294922						1991,13.273,10.9524726867676
	1992,13.280,129.601470947266						1992,13.280,11.014461517334
	1993,13.287,130.349151611328						1993,13.287,11.1050605773926
	1994,13.293,131.663803100586						1994,13.293,11.2242698669434
	1995,13.300,133.589263916016						1995,13.300,11.3754272460938
	1996,13.307,136.163238525391						1996,13.307,11.5609169006348
	1997,13.313,139.390472412109						1997,13.313,11.7840766906738
[truncated: 4,002 more rows]

## Sheet: Supplementary Figure 4
# Data set = spongin carbon13-NMR							# Data set = treatment test with potassium hydroxide - carbon13-NMR
# Spectral Region:							# Spectral Region:
# LEFT = 300.80218505859375 ppm. RIGHT = -104.15129730556112 ppm.							# LEFT = 300.80218505859375 ppm. RIGHT = -104.15129730556112 ppm.
#							#
# SIZE = 16384 ( = number of points)				0.0247179			# SIZE = 16384 ( = number of points)				0.0247179
#							#
# In the following ordering is from the 'left' to the 'right' limits!							# In the following ordering is from the 'left' to the 'right' limits!
# Lines beginning with '#' must be considered as comment lines.							# Lines beginning with '#' must be considered as comment lines.
#							#
chemical shift (ppm)	signal intensity						chemical shift (ppm)	signal intensity
300.802	-3173.74						300.802	-10234.6
300.777	-2371.93						300.777	-9674.39
300.753	-1580.82						300.753	-9207.6
300.728	-800.93						300.728	-8830.3
300.703	-32.7969						300.703	-8538.27
300.679	723.016						300.679	-8327.01
300.654	1465.95						300.654	-8191.84
300.629	2195.38						300.629	-8127.79
300.604	2910.74						300.604	-8129.75
300.58	3611.41						300.58	-8192.43
300.555	4296.77						300.555	-8310.39
300.53	4966.22						300.53	-8478.08
300.506	5619.2						300.506	-8689.85
300.481	6255.11						300.481	-8940.01
300.456	6873.38						300.456	-9222.82
300.431	7473.48						300.431	-9532.54
300.407	8054.88						300.407	-9863.49
300.382	8617.05						300.382	-10210
300.357	9159.6						300.357	-10566.6
300.333	9682.02						300.333	-10927.7
300.308	10183.9						300.308	-11288.2
300.283	10664.9						300.283	-11642.8
300.258	11124.8						300.258	-11986.8
300.234	11563						300.234	-12315.3
300.209	11979.5						300.209	-12624.1
300.184	12374						300.184	-12909
300.16	12746.2						300.16	-13166.1
300.135	13096.1						300.135	-13391.9
300.11	13423.6						300.11	-13583.3
300.085	13728.5						300.085	-13737.4
300.061	14010.9						300.061	-13851.9
300.036	14270.7						300.036	-13924.5
300.011	14508.1						300.011	-13953.8
299.986	14723						299.986	-13938.3
299.962	14915.5						299.962	-13877.3
299.937	15086						299.937	-13770.3
299.912	15234.4						299.912	-13617.2
299.888	15361.1						299.888	-13418.3
299.863	15466.3						299.863	-13174.4
299.838	15550.2						299.838	-12886.7
299.813	15613.2						299.813	-12556.6
299.789	15655.6						299.789	-12186
299.764	15677.8						299.764	-11777.1
299.739	15680.1						299.739	-11332.4
299.715	15662.9						299.715	-10854.8
299.69	15626.6						299.69	-10347.5
299.665	15571.8						299.665	-9813.73
299.64	15498.9						299.64	-9257.24
299.616	15408.2						299.616	-8681.85
299.591	15300.5						299.591	-8091.57
299.566	15176.1						299.566	-7490.58
299.542	15035.6						299.542	-6883.18
299.517	14879.5						299.517	-6273.75
299.492	14708.5						299.492	-5666.73
299.467	14523.1						299.467	-5066.58
299.443	14323.9						299.443	-4477.77
299.418	14111.5						299.418	-3904.71
299.393	13886.5						299.393	-3351.75
299.369	13649.6						299.369	-2823.12
299.344	13401.4						299.344	-2322.92
299.319	13142.5						299.319	-1855.11
299.294	12873.8						299.294	-1423.41
299.27	12595.8						299.27	-1031.36
299.245	12309.2						299.245	-682.238
299.22	12014.8						299.22	-379.051
299.196	11713.3						299.196	-124.508
299.171	11405.4						299.171	78.9805
299.146	11092						299.146	229.344
299.121	10773.7						299.121	324.863
299.097	10451.3						299.097	364.172
299.072	10125.7						299.072	346.27
299.047	9797.53						299.047	270.551
299.022	9467.73						299.022	136.777
298.998	9137.06						298.998	-54.9062
298.973	8806.37						298.973	-303.945
298.948	8476.45						298.948	-609.422
298.924	8148.14						298.924	-970.031
298.899	7822.28						298.899	-1384.11
298.874	7499.7						298.874	-1849.6
298.849	7181.21						298.849	-2364.14
298.825	6867.69						298.825	-2925.01
298.8	6559.9						298.8	-3529.18
298.775	6258.68						298.775	-4173.33
298.751	5964.84						298.751	-4853.85
298.726	5679.15						298.726	-5566.94
298.701	5402.4						298.701	-6308.48
298.676	5135.34						298.676	-7074.24
298.652	4878.66						298.652	-7859.78
298.627	4633.13						298.627	-8660.54
298.602	4399.4						298.602	-9471.82
298.578	4178.11						298.578	-10288.9
298.553	3969.87						298.553	-11107
298.528	3775.26						298.528	-11921.3
298.503	3594.8						298.503	-12727
298.479	3429.02						298.479	-13519.3
298.454	3278.31						298.454	-14293.7
298.429	3143.09						298.429	-15045.6
298.405	3023.71						298.405	-15770.6
298.38	2920.45						298.38	-16464.4
298.355	2833.52						298.355	-17123.1
298.33	2763.14						298.33	-17742.9
298.306	2709.38						298.306	-18320.3
298.281	2672.31						298.281	-18851.9
298.256	2651.9						298.256	-19334.9
298.232	2648.09						298.232	-19766.6
298.207	2660.75						298.207	-20144.7
298.182	2689.64						298.182	-20467.2
298.157	2734.51						298.157	-20732.6
298.133	2795.02						298.133	-20939.6
298.108	2870.77						298.108	-21087.4
298.083	2961.29						298.083	-21175.4
298.058	3066.07						298.058	-21203.6
298.034	3184.52						298.034	-21172.4
298.009	3315.98						298.009	-21082.3
297.984	3459.79						297.984	-20934.5
297.96	3615.16						297.96	-20730.3
297.935	3781.34						297.935	-20471.5
297.91	3957.47						297.91	-20160.2
297.885	4142.66						297.885	-19798.8
297.861	4336.01						297.861	-19390.1
297.836	4536.56						297.836	-18937.1
297.811	4743.36						297.811	-18443
297.787	4955.39						297.787	-17911.3
297.762	5171.65						297.762	-17345.9
297.737	5391.1						297.737	-16750.5
297.712	5612.73						297.712	-16129.4
297.688	5835.5						297.688	-15486.5
297.663	6058.41						297.663	-14826.4
297.638	6280.42						297.638	-14153.3
297.614	6500.56						297.614	-13471.6
297.589	6717.87						297.589	-12785.8
297.564	6931.4						297.564	-12100.2
297.539	7140.23						297.539	-11419.2
297.515	7343.51						297.515	-10747
297.49	7540.42						297.49	-10087.8
297.465	7730.2						297.465	-9445.54
297.441	7912.14						297.441	-8824.05
297.416	8085.57						297.416	-8226.98
297.391	8249.92						297.391	-7657.72
297.366	8404.65						297.366	-7119.45
297.342	8549.32						297.342	-6615.08
297.317	8683.55						297.317	-6147.23
297.292	8807.05						297.292	-5718.23
297.268	8919.57						297.268	-5330.09
297.243	9020.97						297.243	-4984.5
297.218	9111.2						297.218	-4682.81
297.193	9190.27						297.193	-4426.05
297.169	9258.27						297.169	-4214.87
297.144	9315.38						297.144	-4049.59
297.119	9361.84						297.119	-3930.19
297.094	9398.03						297.094	-3856.27
297.07	9424.31						297.07	-3827.12
297.045	9441.2						297.045	-3841.71
297.02	9449.2						297.02	-3898.63
296.996	9448.95						296.996	-3996.23
296.971	9441.14						296.971	-4132.5
296.946	9426.49						296.946	-4305.21
296.921	9405.8						296.921	-4511.83
296.897	9379.88						296.897	-4749.61
296.872	9349.62						296.872	-5015.56
296.847	9315.94						296.847	-5306.52
296.823	9279.76						296.823	-5619.16
296.798	9242.04						296.798	-5950
296.773	9203.77						296.773	-6295.45
296.748	9165.94						296.748	-6651.83
296.724	9129.52						296.724	-7015.39
296.699	9095.52						296.699	-7382.39
296.674	9064.91						296.674	-7749.04
296.65	9038.66						296.65	-8111.62
296.625	9017.67						296.625	-8466.43
296.6	9002.89						296.6	-8809.89
296.575	8995.15						296.575	-9138.49
296.551	8995.3						296.551	-9448.91
296.526	9004.1						296.526	-9737.96
296.501	9022.29						296.501	-10002.6
296.477	9050.5						296.477	-10240.2
296.452	9089.36						296.452	-10448
296.427	9139.39						296.427	-10623.8
296.402	9201.05						296.402	-10765.6
296.378	9274.72						296.378	-10871.6
296.353	9360.71						296.353	-10940.3
296.328	9459.24						296.328	-10970.7
296.304	9570.46						296.304	-10961.8
296.279	9694.45						296.279	-10913.1
296.254	9831.15						296.254	-10824.5
296.229	9980.47						296.229	-10696.1
296.205	10142.2						296.205	-10528.4
296.18	10316.1						296.18	-10322.2
296.155	10501.9						296.155	-10078.5
296.131	10699						296.131	-9798.76
296.106	10906.9						296.106	-9484.72
296.081	11125.2						296.081	-9138.35
296.056	11353.2						296.056	-8761.92
296.032	11590.1						296.032	-8357.95
296.007	11835.1						296.007	-7929.2
295.982	12087.6						295.982	-7478.61
295.957	12346.5						295.957	-7009.37
295.933	12611.1						295.933	-6524.81
295.908	12880.2						295.908	-6028.39
295.883	13153.1						295.883	-5523.71
295.859	13428.6						295.859	-5014.48
295.834	13705.7						295.834	-4504.43
295.809	13983.5						295.809	-3997.38
295.784	14260.8						295.784	-3497.1
295.76	14536.6						295.76	-3007.42
295.735	14810						295.735	-2532.05
295.71	15079.9						295.71	-2074.69
295.686	15345.3						295.686	-1638.89
295.661	15605.3						295.661	-1228.1
295.636	15858.9						295.636	-845.629
295.611	16105.2						295.611	-494.586
295.587	16343.5						295.587	-177.914
295.562	16572.9						295.562	101.699
295.537	16792.6						295.537	341.766
295.513	17002						295.513	540.098
295.488	17200.4						295.488	694.738
295.463	17387.3						295.463	804.055
295.438	17562.2						295.438	866.684
295.414	17724.6						295.414	881.578
295.389	17874.2						295.389	848.035
295.364	18010.6						295.364	765.648
295.34	18133.7						295.34	634.324
295.315	18243.3						295.315	454.348
295.29	18339.2						295.29	226.285
295.265	18421.6						295.265	-48.9648
295.241	18490.2						295.241	-370.184
295.216	18545.4						295.216	-735.824
295.191	18587.2						295.191	-1144.07
295.167	18615.8						295.167	-1592.82
295.142	18631.4						295.142	-2079.68
295.117	18634.5						295.117	-2602.01
295.092	18625.2						295.092	-3156.94
295.068	18604						295.068	-3741.39
295.043	18571.4						295.043	-4352.05
295.018	18527.6						295.018	-4985.46
294.993	18473.2						294.993	-5638.03
294.969	18408.6						294.969	-6306.01
294.944	18334.3						294.944	-6985.57
294.919	18250.7						294.919	-7672.81
294.895	18158.4						294.895	-8363.75
294.87	18057.8						294.87	-9054.45
294.845	17949.3						294.845	-9740.93
294.82	17833.3						294.82	-10419.3
294.796	17710.3						294.796	-11085.6
294.771	17580.6						294.771	-11736.1
294.746	17444.5						294.746	-12367.2
294.722	17302.4						294.722	-12975.2
294.697	17154.5						294.697	-13556.9
294.672	17001						294.672	-14109.1
294.647	16842						294.647	-14628.6
294.623	16677.8						294.623	-15112.9
294.598	16508.3						294.598	-15559.4
294.573	16333.5						294.573	-15965.8
294.549	16153.5						294.549	-16330
294.524	15968.1						294.524	-16650.5
294.499	15777.3						294.499	-16925.8
294.474	15580.8						294.474	-17154.8
294.45	15378.4						294.45	-17336.6
294.425	15169.8						294.425	-17470.8
294.4	14954.7						294.4	-17557.2
294.376	14732.9						294.376	-17596
294.351	14503.9						294.351	-17587.5
294.326	14267.3						294.326	-17532.5
294.301	14022.8						294.301	-17432.1
294.277	13769.8						294.277	-17287.6
294.252	13508.1						294.252	-17100.6
294.227	13237.1						294.227	-16872.9
294.203	12956.4						294.203	-16606.8
294.178	12665.7						294.178	-16304.5
294.153	12364.5						294.153	-15968.7
294.128	12052.6						294.128	-15602
294.104	11729.5						294.104	-15207.6
294.079	11395.1						294.079	-14788.4
294.054	11049.1						294.054	-14347.7
294.029	10691.4						294.029	-13888.8
294.005	10321.9						294.005	-13415.2
293.98	9940.55						293.98	-12930.3
293.955	9547.49						293.955	-12437.7
293.931	9142.87						293.931	-11940.9
293.906	8726.94						293.906	-11443.4
293.881	8300.04						293.881	-10948.7
293.856	7862.64						293.856	-10460.1
293.832	7415.28						293.832	-9981.1
293.807	6958.66						293.807	-9514.77
293.782	6493.53						293.782	-9064.22
293.758	6020.8						293.758	-8632.38
293.733	5541.48						293.733	-8222.02
293.708	5056.66						293.708	-7835.66
293.683	4567.58						293.683	-7475.67
293.659	4075.57						293.659	-7144.18
293.634	3582.09						293.634	-6843.08
293.609	3088.66						293.609	-6574
293.585	2596.95						293.585	-6338.33
293.56	2108.68						293.56	-6137.21
293.535	1625.66						293.535	-5971.45
293.51	1149.8						293.51	-5841.64
293.486	683.07						293.486	-5748.07
293.461	227.477						293.461	-5690.73
293.436	-214.906						293.436	-5669.39
293.412	-641.953						293.412	-5683.5
293.387	-1051.51						293.387	-5732.26
293.362	-1441.42						293.362	-5814.59
293.337	-1809.53						293.337	-5929.2
293.313	-2153.67						293.313	-6074.55
293.288	-2471.7						293.288	-6248.84
293.263	-2761.53						293.263	-6450.1
293.239	-3021.08						293.239	-6676.14
293.214	-3248.36						293.214	-6924.64
293.189	-3441.46						293.189	-7193.05
293.164	-3598.54						293.164	-7478.73
293.14	-3717.88						293.14	-7778.93
293.115	-3797.82						293.115	-8090.73
293.09	-3836.91						293.09	-8411.22
293.065	-3833.78						293.065	-8737.41
293.041	-3787.22						293.041	-9066.26
293.016	-3696.21						293.016	-9394.73
292.991	-3559.87						292.991	-9719.79
292.967	-3377.49						292.967	-10038.5
292.942	-3148.62						292.942	-10347.8
292.917	-2872.94						292.917	-10645
292.892	-2550.35						292.892	-10927.2
292.868	-2180.97						292.868	-11192
292.843	-1765.14						292.843	-11436.6
292.818	-1303.4						292.818	-11658.9
292.794	-796.523						292.794	-11856.7
292.769	-245.5						292.769	-12028
292.744	348.438						292.744	-12171
292.719	983.891						292.719	-12284.2
292.695	1659.18						292.695	-12366.3
292.67	2372.46						292.67	-12416.2
292.645	3121.66						292.645	-12433.1
292.621	3904.49						292.621	-12416.3
292.596	4718.54						292.596	-12365.5
292.571	5561.12						292.571	-12280.7
292.546	6429.44						292.546	-12162.1
292.522	7320.51						292.522	-12010
292.497	8231.22						292.497	-11825.1
292.472	9158.31						292.472	-11608.4
292.448	10098.4						292.448	-11361.1
292.423	11048						292.423	-11084.6
292.398	12003.5						292.398	-10780.4
292.373	12961.4						292.373	-10450.5
292.349	13917.9						292.349	-10096.8
292.324	14869.3						292.324	-9721.66
292.299	15811.8						292.299	-9327.34
292.275	16741.7						292.275	-8916.43
292.25	17655.2						292.25	-8491.59
292.225	18548.7						292.225	-8055.63
292.2	19418.6						292.2	-7611.39
292.176	20261.2						292.176	-7161.86
292.151	21073.1						292.151	-6710.02
292.126	21851						292.126	-6258.94
292.101	22591.7						292.101	-5811.66
292.077	23291.9						292.077	-5371.25
292.052	23948.9						292.052	-4940.7
292.027	24559.9						292.027	-4523
292.003	25122.2						292.003	-4121.05
291.978	25633.6						291.978	-3737.63
291.953	26091.9						291.953	-3375.48
291.928	26495.2						291.928	-3037.14
291.904	26841.7						291.904	-2725.05
291.879	27130.1						291.879	-2441.45
291.854	27359.1						291.854	-2188.44
291.83	27527.8						291.83	-1967.91
291.805	27635.5						291.805	-1781.52
291.78	27681.7						291.78	-1630.74
291.755	27666.3						291.755	-1516.8
291.731	27589.3						291.731	-1440.7
291.706	27451.1						291.706	-1403.18
291.681	27252.2						291.681	-1404.72
291.657	26993.6						291.657	-1445.58
291.632	26676.1						291.632	-1525.71
291.607	26301.3						291.607	-1644.83
291.582	25870.5						291.582	-1802.39
291.558	25385.5						291.558	-1997.58
291.533	24848.3						291.533	-2229.32
291.508	24260.8						291.508	-2496.29
291.484	23625.6						291.484	-2796.93
291.459	22944.8						291.459	-3129.43
291.434	22221.2						291.434	-3491.74
291.409	21457.5						291.409	-3881.6
291.385	20656.4						291.385	-4296.54
291.36	19820.8						291.36	-4733.9
291.335	18953.6						291.335	-5190.82
291.311	18058						291.311	-5664.28
291.286	17136.8						291.286	-6151.09
291.261	16193.2						291.261	-6647.96
291.236	15230.2						291.236	-7151.42
291.212	14250.7						291.212	-7657.95
291.187	13257.8						291.187	-8163.88
291.162	12254.3						291.162	-8665.53
291.137	11243						291.137	-9159.12
291.113	10226.6						291.113	-9640.88
291.088	9207.77						291.088	-10106.9
291.063	8188.88						291.063	-10553.5
291.039	7172.27						291.039	-10976.8
291.014	6160.09						291.014	-11372.9
290.989	5154.3						290.989	-11738.3
290.964	4156.7						290.964	-12069.1
290.94	3168.9						290.94	-12361.9
290.915	2192.27						290.915	-12613.1
290.89	1228.01						290.89	-12819.3
290.866	277.086						290.866	-12977.1
290.841	-659.734						290.841	-13083.6
290.816	-1581.92						290.816	-13135.6
290.791	-2489.19						290.791	-13130.3
290.767	-3381.42						290.767	-13064.9
290.742	-4258.77						290.742	-12936.8
290.717	-5121.57						290.717	-12743.8
290.693	-5215.32						290.693	-13173.6
290.668	-5270.51						290.668	-13548.4
290.643	-5299.75						290.643	-13889.1
290.618	-5304.09						290.618	-14195
290.594	-5284.76						290.594	-14465.2
290.569	-5243.13						290.569	-14699.5
290.544	-5180.79						290.544	-14897.3
290.52	-5099.4						290.52	-15058.8
290.495	-5000.77						290.495	-15183.8
290.47	-4886.86						290.47	-15272.7
290.445	-4759.67						290.445	-15325.8
290.421	-4621.33						290.421	-15343.8
290.396	-4474						290.396	-15327.3
290.371	-4319.91						290.371	-15277.2
290.347	-4161.31						290.347	-15194.6
290.322	-4000.46						290.322	-15080.5
290.297	-3839.62						290.297	-14936.3
290.272	-3681.04						290.272	-14763.2
290.248	-3526.91						290.248	-14562.7
290.223	-3379.35						290.223	-14336.4
290.198	-3240.48						290.198	-14085.8
290.173	-3112.24						290.173	-13812.8
290.149	-2996.55						290.149	-13518.9
290.124	-2895.16						290.124	-13206
290.099	-2809.7						290.099	-12875.9
290.075	-2741.7						290.075	-12530.4
290.05	-2692.48						290.05	-12171.4
290.025	-2663.25						290.025	-11800.7
290	-2655.01						290	-11420.1
289.976	-2668.61						289.976	-11031.5
289.951	-2704.7						289.951	-10636.7
289.926	-2763.77						289.926	-10237.4
289.902	-2846.07						289.902	-9835.41
289.877	-2951.71						289.877	-9432.3
289.852	-3080.6						289.852	-9029.75
289.827	-3232.42						289.827	-8629.28
289.803	-3406.7						289.803	-8232.42
289.778	-3602.77						289.778	-7840.55
289.753	-3819.78						289.753	-7455.03
289.729	-4056.71						289.729	-7077.12
289.704	-4312.38						289.704	-6708.02
289.679	-4585.45						289.679	-6348.83
289.654	-4874.41						289.654	-6000.56
289.63	-5177.66						289.63	-5664.14
289.605	-5493.46						289.605	-5340.44
289.58	-5819.92						289.58	-5030.2
289.556	-6155.14						289.556	-4734.12
289.531	-6497.05						289.531	-4452.8
289.506	-6843.57						289.506	-4186.75
289.481	-7192.54						289.481	-3936.41
289.457	-7541.79						289.457	-3702.14
289.432	-7889.11						289.432	-3484.25
289.407	-8232.3						289.407	-3282.93
289.383	-8569.18						289.383	-3098.36
289.358	-8897.58						289.358	-2930.63
289.333	-9215.39						289.333	-2779.77
289.308	-9520.56						289.308	-2645.74
289.284	-9811.13						289.284	-2528.5
289.259	-10085.2						289.259	-2427.91
289.234	-10341						289.234	-2343.8
289.209	-10576.9						289.209	-2275.99
289.185	-10791.4						289.185	-2224.22
289.16	-10983						289.16	-2188.23
289.135	-11150.7						289.135	-2167.73
289.111	-11293.1						289.111	-2162.38
289.086	-11409.6						289.086	-2171.86
289.061	-11499.4						289.061	-2195.8
289.036	-11561.9						289.036	-2233.82
289.012	-11596.9						289.012	-2285.53
288.987	-11604.1						288.987	-2350.54
288.962	-11583.6						288.962	-2428.43
288.938	-11535.6						288.938	-2518.81
288.913	-11460.5						288.913	-2621.23
288.888	-11359						288.888	-2735.29
288.863	-11231.9						288.863	-2860.56
288.839	-11080.2						288.839	-2996.61
288.814	-10904.9						288.814	-3143
288.789	-10707.4						288.789	-3299.32
288.765	-10489.3						288.765	-3465.12
288.74	-10252						288.74	-3639.99
288.715	-9997.51						288.715	-3823.48
288.69	-9727.54						288.69	-4015.14
288.666	-9444.16						288.666	-4214.55
288.641	-9149.45						288.641	-4421.25
288.616	-8845.63						288.616	-4634.79
288.592	-8534.95						288.592	-4854.72
288.567	-8219.7						288.567	-5080.58
288.542	-7902.27						288.542	-5311.89
288.517	-7585.02						288.517	-5548.17
288.493	-7270.35						288.493	-5788.93
288.468	-6960.62						288.468	-6033.66
288.443	-6658.23						288.443	-6281.86
288.419	-6365.45						288.419	-6532.98
288.394	-6084.57						288.394	-6786.51
288.369	-5817.78						288.369	-7041.88
288.344	-5567.19						288.344	-7298.51
288.32	-5334.81						288.32	-7555.83
288.295	-5122.55						288.295	-7813.23
288.27	-4932.17						288.27	-8070.11
288.245	-4765.34						288.245	-8325.84
288.221	-4623.52						288.221	-8579.77
288.196	-4508.09						288.196	-8831.25
288.171	-4420.2						288.171	-9079.62
288.147	-4360.87						288.147	-9324.22
288.122	-4330.91						288.122	-9564.34
288.097	-4330.99						288.097	-9799.32
288.072	-4361.56						288.072	-10028.4
288.048	-4422.91						288.048	-10251
288.023	-4515.07						288.023	-10466.4
287.998	-4637.99						287.998	-10673.8
287.974	-4791.35						287.974	-10872.6
287.949	-4974.66						287.949	-11062
287.924	-5187.27						287.924	-11241.5
287.899	-5428.36						287.899	-11410.4
287.875	-5696.87						287.875	-11568
287.85	-5991.67						287.85	-11713.7
287.825	-6311.41						287.825	-11846.9
287.801	-6654.62						287.801	-11967.1
287.776	-7019.7						287.776	-12073.6
287.751	-7404.91						287.751	-12166.1
287.726	-7808.41						287.726	-12243.9
287.702	-8228.25						287.702	-12306.8
287.677	-8662.41						287.677	-12354.3
287.652	-9108.77						287.652	-12385.9
287.628	-9565.18						287.628	-12401.6
287.603	-10029.4						287.603	-12400.9
287.578	-10499.3						287.578	-12383.8
287.553	-10972.5						287.553	-12349.9
287.529	-11446.7						287.529	-12299.4
287.504	-11919.9						287.504	-12232.1
287.479	-12389.6						287.479	-12148
287.455	-12853.8						287.455	-12047.2
287.43	-13310.3						287.43	-11930
287.405	-13757						287.405	-11796.4
287.38	-14192						287.38	-11646.7
287.356	-14613.5						287.356	-11481.3
287.331	-15019.4						287.331	-11300.5
287.306	-15408.3						287.306	-11104.8
287.281	-15778.6						287.281	-10894.7
287.257	-16128.7						287.257	-10670.6
287.232	-16457.5						287.232	-10433.3
287.207	-16763.6						287.207	-10183.3
287.183	-17046.2						287.183	-9921.44
287.158	-17304.3						287.158	-9648.37
287.133	-17537.2						287.133	-9364.89
287.108	-17744.4						287.108	-9071.86
287.084	-17925.4						287.084	-8770.13
287.059	-18079.9						287.059	-8460.61
287.034	-18207.9						287.034	-8144.24
287.01	-18309.4						287.01	-7821.96
286.985	-18384.4						286.985	-7494.79
286.96	-18433.5						286.96	-7163.69
286.935	-18456.9						286.935	-6829.7
286.911	-18455.3						286.911	-6493.84
286.886	-18429.4						286.886	-6157.15
286.861	-18379.9						286.861	-5820.66
286.837	-18307.8						286.837	-5485.42
286.812	-18213.9						286.812	-5152.45
286.787	-18099.5						286.787	-4822.77
286.762	-17965.7						286.762	-4497.39
286.738	-17813.6						286.738	-4177.32
286.713	-17644.4						286.713	-3863.52
286.688	-17459.6						286.688	-3556.93
286.664	-17260.3						286.664	-3258.48
286.639	-17048						286.639	-2969.06
286.614	-16823.9						286.614	-2689.54
286.589	-16589.4						286.589	-2420.73
286.565	-16345.7						286.565	-2163.43
286.54	-16094.2						286.54	-1918.38
286.515	-15836						286.515	-1686.29
286.491	-15572.3						286.491	-1467.8
286.466	-15304.4						286.466	-1263.54
286.441	-15033.1						286.441	-1074.06
286.416	-14759.6						286.416	-899.906
286.392	-14484.6						286.392	-741.527
286.367	-14209.1						286.367	-599.352
286.342	-13933.7						286.342	-473.742
286.317	-13659.1						286.317	-365.02
286.293	-13385.8						286.293	-273.461
286.268	-13114.2						286.268	-199.266
286.243	-12844.7						286.243	-142.617
286.219	-12577.5						286.219	-103.633
286.194	-12312.6						286.194	-82.3672
286.169	-12050.2						286.169	-78.8633
286.144	-11790.1						286.144	-93.0781
286.12	-11532.2						286.12	-124.941
286.095	-11276.2						286.095	-174.352
286.07	-11021.8						286.07	-241.129
286.046	-10768.5						286.046	-325.09
286.021	-10515.9						286.021	-425.98
285.996	-10263.3						285.996	-543.523
285.971	-10010.3						285.971	-677.391
285.947	-9756.05						285.947	-827.25
285.922	-9499.95						285.922	-992.68
285.897	-9241.27						285.897	-1173.29
285.873	-8979.25						285.873	-1368.61
285.848	-8713.14						285.848	-1578.15
285.823	-8442.2						285.823	-1801.41
285.798	-8165.7						285.798	-2037.85
285.774	-7882.92						285.774	-2286.92
285.749	-7593.2						285.749	-2548.02
285.724	-7295.88						285.724	-2820.56
285.7	-6990.42						285.7	-3103.89
285.675	-6676.28						285.675	-3397.38
285.65	-6353.02						285.65	-3700.36
285.625	-6020.28						285.625	-4012.15
285.601	-5677.79						285.601	-4332.06
285.576	-5325.37						285.576	-4659.37
285.551	-4962.94						285.551	-4993.38
285.527	-4590.54						285.527	-5333.32
285.502	-4208.3						285.502	-5678.48
285.477	-3816.51						285.477	-6028.09
285.452	-3415.52						285.452	-6381.4
285.428	-3005.86						285.428	-6737.64
285.403	-2588.16						285.403	-7096.01
285.378	-2163.13						285.378	-7455.75
285.353	-1731.69						285.353	-7816.08
285.329	-1294.8						285.329	-8176.21
285.304	-853.594						285.304	-8535.34
285.279	-409.281						285.279	-8892.68
285.255	36.8047						285.255	-9247.46
285.23	483.234						285.23	-9598.88
285.205	928.477						285.205	-9946.16
285.18	1370.9						285.18	-10288.5
285.156	1808.81						285.156	-10625.2
285.131	2240.46						285.131	-10955.4
285.106	2664						285.106	-11278.3
285.082	3077.56						285.082	-11593.3
285.057	3479.23						285.057	-11899.6
285.032	3867.04						285.032	-12196.5
285.007	4239.06						285.007	-12483.3
284.983	4593.33						284.983	-12759.2
284.958	4927.88						284.958	-13023.7
284.933	5240.8						284.933	-13276
284.909	5530.2						284.909	-13515.6
284.884	5794.23						284.884	-13741.8
284.859	6031.12						284.859	-13954.1
284.834	6239.16						284.834	-14152
284.81	6416.73						284.81	-14334.9
284.785	6562.33						284.785	-14502.3
284.76	6674.52						284.76	-14653.9
284.736	6752.04						284.736	-14789.1
284.711	6793.72						284.711	-14907.8
284.686	6798.56						284.686	-15009.4
284.661	6765.67						284.661	-15093.8
284.637	6694.38						284.637	-15160.8
284.612	6584.12						284.612	-15210
284.587	6434.52						284.587	-15241.5
284.563	6245.41						284.563	-15255.2
284.538	6016.74						284.538	-15250.9
284.513	5748.73						284.513	-15228.7
284.488	5441.69						284.488	-15188.7
284.464	5096.19						284.464	-15130.9
284.439	4712.95						284.439	-15055.7
284.414	4292.88						284.414	-14963.2
284.389	3837.09						284.389	-14853.7
284.365	3346.84						284.365	-14727.6
284.34	2823.6						284.34	-14585.2
284.315	2268.98						284.315	-14427
284.291	1684.75						284.291	-14253.5
284.266	1072.86						284.266	-14065.2
284.241	435.383						284.241	-13862.9
284.216	-225.445						284.216	-13647
284.192	-907.305						284.192	-13418.4
284.167	-1607.73						284.167	-13177.8
284.142	-2324.16						284.142	-12926
284.118	-3053.93						284.118	-12663.8
284.093	-3794.33						284.093	-12392
284.068	-4542.55						284.068	-12111.6
284.043	-5295.76						284.043	-11823.6
284.019	-6051.08						284.019	-11528.8
283.994	-6805.59						283.994	-11228.3
283.969	-7556.41						283.969	-10923.1
283.945	-8300.6						283.945	-10614.2
283.92	-9035.31						283.92	-10302.6
283.895	-9757.68						283.895	-9989.44
283.87	-10464.9						283.87	-9675.71
283.846	-11154.3						283.846	-9362.48
283.821	-11823.1						283.821	-9050.8
283.796	-12468.9						283.796	-8741.7
283.772	-13089.1						283.772	-8436.23
283.747	-13681.4						283.747	-8135.39
283.722	-14243.5						283.722	-7840.17
283.697	-14773.4						283.697	-7551.55
283.673	-15269.1						283.673	-7270.47
283.648	-15728.8						283.648	-6997.82
283.623	-16150.9						283.623	-6734.46
283.599	-16533.9						283.599	-6481.27
283.574	-16876.6						283.574	-6238.98
283.549	-17177.6						283.549	-6008.37
283.524	-17436.3						283.524	-5790.11
283.5	-17651.7						283.5	-5584.84
283.475	-17823.4						283.475	-5393.14
283.45	-17950.8						283.45	-5215.54
283.425	-18033.9						283.425	-5052.51
283.401	-18072.7						283.401	-4904.45
283.376	-18067.2						283.376	-4771.7
283.351	-18017.9						283.351	-4654.53
283.327	-17925.3						283.327	-4553.17
283.302	-17790						283.302	-4467.76
283.277	-17613						283.277	-4398.38
283.252	-17395.2						283.252	-4345.07
283.228	-17138						283.228	-4307.75
283.203	-16842.4						283.203	-4286.32
283.178	-16510.1						283.178	-4280.62
283.154	-16142.6						283.154	-4290.4
283.129	-15741.6						283.129	-4315.37
283.104	-15308.9						283.104	-4355.17
283.079	-14846.4						283.079	-4409.37
283.055	-14356.1						283.055	-4477.52
283.03	-13840.1						283.03	-4559.12
283.005	-13300.5						283.005	-4653.56
282.981	-12739.5						282.981	-4760.26
282.956	-12159.4						282.956	-4878.53
282.931	-11562.4						282.931	-5007.7
282.906	-10950.7						282.906	-5147.02
282.882	-10326.7						282.882	-5295.72
282.857	-9692.69						282.857	-5453.01
282.832	-9050.97						282.832	-5618.07
282.808	-8403.79						282.808	-5790.03
282.783	-7753.4						282.783	-5968.05
282.758	-7102.02						282.758	-6151.24
282.733	-6451.81						282.733	-6338.72
282.709	-5804.89						282.709	-6529.59
282.684	-5163.32						282.684	-6722.93
282.659	-4529.07						282.659	-6917.88
282.635	-3904.09						282.635	-7113.52
282.61	-3290.19						282.61	-7308.95
282.585	-2689.15						282.585	-7503.32
282.56	-2102.64						282.56	-7695.77
282.536	-1532.25						282.536	-7885.43
282.511	-979.469						282.511	-8071.49
282.486	-445.695						282.486	-8253.16
282.461	67.7422						282.461	-8429.66
282.437	559.68						282.437	-8600.24
282.412	1028.98						282.412	-8764.2
282.387	1474.65						282.387	-8920.86
282.363	1895.77						282.363	-9069.57
282.338	2291.51						282.338	-9209.74
282.313	2661.17						282.313	-9340.79
282.288	3004.11						282.288	-9462.2
282.264	3319.8						282.264	-9573.49
282.239	3607.8						282.239	-9674.23
282.214	3867.72						282.214	-9764.02
282.19	4099.31						282.19	-9842.52
282.165	4302.39						282.165	-9909.43
282.14	4476.8						282.14	-9964.48
282.115	4622.52						282.115	-10007.5
282.091	4739.59						282.091	-10038.3
282.066	4828.08						282.066	-10056.7
282.041	4888.17						282.041	-10062.8
282.017	4920.07						282.017	-10056.4
281.992	4924.07						281.992	-10037.7
281.967	4900.48						281.967	-10006.6
281.942	4849.72						281.942	-9963.34
281.918	4772.2						281.918	-9908.05
281.893	4668.41						281.893	-9840.92
281.868	4538.9						281.868	-9762.21
281.844	4384.2						281.844	-9672.22
281.819	4204.95						281.819	-9571.26
281.794	4001.78						281.794	-9459.71
281.769	3775.4						281.769	-9337.97
281.745	3526.52						281.745	-9206.49
281.72	3255.91						281.72	-9065.75
281.695	2964.34						281.695	-8916.26
281.671	2652.67						281.671	-8758.56
281.646	2321.75						281.646	-8593.23
281.621	1972.48						281.621	-8420.88
281.596	1605.8						281.596	-8242.13
281.572	1222.66						281.572	-8057.64
281.547	824.086						281.547	-7868.09
281.522	411.086						281.522	-7674.18
281.497	-15.2344						281.497	-7476.63
281.473	-453.789						281.473	-7276.19
281.448	-903.43						281.448	-7073.6
281.423	-1362.96						281.423	-6869.62
281.399	-1831.17						281.399	-6665.05
281.374	-2306.8						281.374	-6460.66
281.349	-2788.54						281.349	-6257.25
281.324	-3275.07						281.324	-6055.61
281.3	-3765.02						281.3	-5856.55
281.275	-4256.96						281.275	-5660.86
281.25	-4749.46						281.25	-5469.33
281.226	-5241.05						281.226	-5282.76
281.201	-5730.2						281.201	-5101.92
281.176	-6215.37						281.176	-4927.57
281.151	-6694.98						281.151	-4760.48
281.127	-7167.45						281.127	-4601.37
281.102	-7631.14						281.102	-4450.96
281.077	-8084.41						281.077	-4309.93
281.053	-8525.6						281.053	-4178.96
281.028	-8953.04						281.028	-4058.68
281.003	-9365.03						281.003	-3949.69
280.978	-9759.92						280.978	-3852.55
280.954	-10136						280.954	-3767.8
280.929	-10491.6						280.929	-3695.91
280.904	-10825.1						280.904	-3637.34
280.88	-11134.8						280.88	-3592.48
280.855	-11419.1						280.855	-3561.66
280.83	-11676.5						280.83	-3545.18
280.805	-11905.4						280.805	-3543.29
280.781	-12104.3						280.781	-3556.15
280.756	-12271.8						280.756	-3583.88
280.731	-12406.6						280.731	-3626.54
280.707	-12507.3						280.707	-3684.11
280.682	-12572.7						280.682	-3756.53
280.657	-12601.7						280.657	-3843.65
280.632	-12593.2						280.632	-3945.27
280.608	-12546.4						280.608	-4061.07
280.583	-12460.4						280.583	-4190.73
280.558	-12334.5						280.558	-4333.83
280.534	-12168.1						280.534	-4489.85
280.509	-11960.6						280.509	-4658.24
280.484	-11711.9						280.484	-4838.34
280.459	-11421.8						280.459	-5029.46
280.435	-11090						280.435	-5230.81
280.41	-10716.8						280.41	-5441.55
280.385	-10302.4						280.385	-5660.77
280.36	-9847.12						280.36	-5887.49
280.336	-9351.61						280.336	-6120.68
280.311	-8816.52						280.311	-6359.23
280.286	-8242.73						280.286	-6602.01
280.262	-7631.23						280.262	-6847.82
280.237	-6983.18						280.237	-7095.41
280.212	-6299.91						280.212	-7343.51
280.187	-5582.89						280.187	-7590.77
280.163	-4833.72						280.163	-7835.85
280.138	-4054.15						280.138	-8077.37
280.113	-3246.07						280.113	-8313.93
280.089	-2411.49						280.089	-8544.11
280.064	-1552.55						280.064	-8766.49
280.039	-671.5						280.039	-8979.64
280.014	229.312						280.014	-9182.14
279.99	1147.42						279.99	-9372.57
279.965	2080.3						279.965	-9549.57
279.94	3025.33						279.94	-9711.74
279.916	3979.83						279.916	-9857.77
279.891	4941.05						279.891	-9986.35
279.866	5906.23						279.866	-10096.2
279.841	6872.54						279.841	-10186.3
279.817	7837.18						279.817	-10255.2
279.792	8797.29						279.792	-10302.1
279.767	9750.05						279.767	-10326
279.743	10692.7						279.743	-10325.8
279.718	11622.4						279.718	-10300.8
279.693	12536.5						279.693	-10250.2
279.668	13432.3						279.668	-10173.4
279.644	14307.2						279.644	-10069.9
279.619	15158.7						279.619	-9939.09
279.594	15984.4						279.594	-9780.79
279.57	16782						279.57	-9594.72
279.545	17549.3						279.545	-9380.78
279.52	18284.2						279.52	-9138.96
279.495	18985						279.495	-8869.39
279.471	19649.7						279.471	-8572.32
279.446	20276.8						279.446	-8248.09
279.421	20864.8						279.421	-7897.18
279.396	21412.6						279.396	-7520.18
279.372	21918.9						279.372	-7117.8
279.347	22382.8						279.347	-6690.86
279.322	22803.8						279.322	-6240.27
279.298	23181.1						279.298	-5767.07
279.273	23514.5						279.273	-5272.39
279.248	23803.8						279.248	-4757.47
279.223	24049.1						279.223	-4223.61
279.199	24250.6						279.199	-3672.21
279.174	24408.7						279.174	-3104.75
279.149	24523.9						279.149	-2522.77
279.125	24597.2						279.125	-1927.88
279.1	24629.5						279.1	-1321.74
279.075	24621.8						279.075	-706.051
279.05	24575.5						279.05	-82.543
279.026	24492.1						279.026	547.008
279.001	24373						279.001	1180.84
278.976	24220.2						278.976	1817.16
278.952	24035.3						278.952	2454.18
278.927	23820.5						278.927	3090.15
278.902	23577.8						278.902	3723.33
278.877	23309.3						278.877	4351.99
278.853	23017.3						278.853	4974.5
278.828	22704.2						278.828	5589.23
278.803	22372.3						278.803	6194.64
278.779	22024						278.779	6789.27
278.754	21661.9						278.754	7371.71
278.729	21288.4						278.729	7940.69
278.704	20905.9						278.704	8494.99
278.68	20517						278.68	9033.52
278.655	20124.2						278.655	9555.31
278.63	19729.7						278.63	10059.5
278.606	19336						278.606	10545.3
278.581	18945.5						278.581	11012.2
278.556	18560.3						278.556	11459.7
278.531	18182.7						278.531	11887.4
278.507	17814.7						278.507	12295.1
278.482	17458.4						278.482	12682.9
278.457	17115.7						278.457	13050.7
278.432	16788.2						278.432	13398.8
278.408	16477.8						278.408	13727.6
278.383	16185.8						278.383	14037.6
278.358	15913.9						278.358	14329.4
278.334	15663.1						278.334	14603.9
278.309	15434.7						278.309	14861.8
278.284	15229.7						278.284	15104.3
278.259	15049						278.259	15332.4
278.235	14893.2						278.235	15547.5
278.21	14763						278.21	15750.9
278.185	14658.9						278.185	15944
278.161	14581.1						278.161	16128.3
278.136	14529.9						278.136	16305.5
278.111	14505.4						278.111	16477.1
278.086	14507.4						278.086	16645
278.062	14535.8						278.062	16810.9
278.037	14590.4						278.037	16976.5
278.012	14670.7						278.012	17143.7
277.988	14776.3						277.988	17314.2
277.963	14906.7						277.963	17489.9
277.938	15061.1						277.938	17672.5
277.913	15238.9						277.913	17863.7
277.889	15439.3						277.889	18065.3
277.864	15661.4						277.864	18278.9
277.839	15904.5						277.839	18506
277.815	16167.6						277.815	18748.2
277.79	16449.8						277.79	19006.8
277.765	16750.1						277.765	19283.1
277.74	17067.6						277.74	19578.3
277.716	17401.4						277.716	19893.4
277.691	17750.6						277.691	20229.5
277.666	18114.1						277.666	20587.1
277.642	18491.2						277.642	20967.1
277.617	18881.1						277.617	21369.9
277.592	19282.9						277.592	21795.7
277.567	19695.8						277.567	22244.8
277.543	20119.2						277.543	22717.2
277.518	20552.5						277.518	23212.7
277.493	20995.1						277.493	23730.9
277.468	21446.4						277.468	24271.3
277.444	21906.1						277.444	24833.3
277.419	22373.8						277.419	25416
277.394	22849.3						277.394	26018.4
277.37	23332.3						277.37	26639.4
277.345	23822.7						277.345	27277.5
277.32	24320.4						277.32	27931.3
277.295	24825.6						277.295	28599.2
277.271	25338.3						277.271	29279.5
277.246	25858.6						277.246	29970.2
277.221	26386.8						277.221	30669.5
277.197	26923.2						277.197	31375.1
277.172	27468.1						277.172	32085
277.147	28022						277.147	32796.8
277.122	28585.3						277.122	33508.2
277.098	29158.4						277.098	34216.8
277.073	29741.9						277.073	34920.3
277.048	30336.3						277.048	35616.2
277.024	30942.3						277.024	36302
276.999	31560.2						276.999	36975.3
276.974	32190.8						276.974	37633.7
276.949	32834.5						276.949	38274.8
276.925	33492						276.925	38896.2
276.9	34163.7						276.9	39495.7
276.875	34850.1						276.875	40071.1
276.851	35551.8						276.851	40620.3
276.826	36269.1						276.826	41141.3
276.801	37002.3						276.801	41632.3
276.776	37751.9						276.776	42091.6
276.752	38517.9						276.752	42517.5
276.727	39300.7						276.727	42908.7
276.702	40100.2						276.702	43263.8
276.678	40916.6						276.678	43581.9
276.653	41749.7						276.653	43862.1
276.628	42599.4						276.628	44103.7
276.603	43465.5						276.603	44306.2
276.579	44347.6						276.579	44469.3
276.554	45245.2						276.554	44593
276.529	46158						276.529	44677.4
276.504	47085.2						276.504	44723
276.48	48026.2						276.48	44730.3
276.455	48980.2						276.455	44700.1
276.43	49946.3						276.43	44633.5
276.406	50923.5						276.406	44531.7
276.381	51910.8						276.381	44396.2
276.356	52907.1						276.356	44228.6
276.331	53911.2						276.331	44030.7
276.307	54921.8						276.307	43804.7
276.282	55937.7						276.282	43552.7
276.257	56957.5						276.257	43277.1
276.233	57979.7						276.233	42980.5
276.208	59003						276.208	42665.6
276.183	60025.9						276.183	42335.1
276.158	61047						276.158	41992.2
276.134	62064.7						276.134	41639.7
276.109	63077.5						276.109	41280.9
276.084	64084.1						276.084	40918.9
276.06	65082.9						276.06	40557.2
276.035	66072.6						276.035	40198.8
276.01	67051.7						276.01	39847.4
275.985	68018.9						275.985	39506.1
275.961	68973.1						275.961	39178.3
275.936	69912.8						275.936	38867.3
275.911	70837.1						275.911	38576.5
275.887	71744.9						275.887	38309
275.862	72635.2						275.862	38067.9
275.837	73507.2						275.837	37856.4
275.812	74360.2						275.812	37677.2
275.788	75193.4						275.788	37533.4
275.763	76006.4						275.763	37427.4
275.738	76798.7						275.738	37361.9
275.714	77570.2						275.714	37339.1
275.689	78320.5						275.689	37361.2
275.664	79049.8						275.664	37430.3
275.639	79758.2						275.639	37548
275.615	80445.8						275.615	37716
275.59	81113						275.59	37935.6
275.565	81760.5						275.565	38207.9
275.54	82388.7						275.54	38533.8
275.516	82998.5						275.516	38913.9
275.491	83590.8						275.491	39348.7
275.466	84166.5						275.466	39838.3
275.442	84726.8						275.442	40382.7
275.417	85273						275.417	40981.5
275.392	85806.3						275.392	41634.2
275.367	86328.2						275.367	42340
275.343	86840.2						275.343	43097.8
275.318	87344						275.318	43906.4
275.293	87841						275.293	44764.3
275.269	88333.2						275.269	45669.8
275.244	88822.3						275.244	46621
275.219	89310						275.219	47615.8
275.194	89798.3						275.194	48651.9
275.17	90288.9						275.17	49726.9
275.145	90783.8						275.145	50838
275.12	91284.9						275.12	51982.6
275.096	91793.9						275.096	53157.6
275.071	92312.8						275.071	54360.2
275.046	92843.3						275.046	55587.1
275.021	93387.2						275.021	56835.1
274.997	93946.1						274.997	58100.8
274.972	94521.7						274.972	59381
274.947	95115.6						274.947	60672.1
274.923	95729.1						274.923	61970.8
274.898	96363.7						274.898	63273.5
274.873	97020.6						274.873	64576.9
274.848	97701						274.848	65877.5
274.824	98405.8						274.824	67171.8
274.799	99136.1						274.799	68456.6
274.774	99892.5						274.774	69728.6
274.75	100676						274.75	70984.5
274.725	101486						274.725	72221.3
274.7	102324						274.7	73436
274.675	103190						274.675	74625.6
274.651	104084						274.651	75787.5
274.626	105006						274.626	76919
274.601	105955						274.601	78017.7
274.576	106931						274.576	79081.3
274.552	107934						274.552	80107.7
274.527	108963						274.527	81094.9
274.502	110017						274.502	82041.3
274.478	111095						274.478	82945.2
274.453	112195						274.453	83805.3
274.428	113318						274.428	84620.4
274.403	114460						274.403	85389.6
274.379	115622						274.379	86112
274.354	116800						274.354	86787.2
274.329	117994						274.329	87414.8
274.305	119201						274.305	87994.6
274.28	120421						274.28	88526.7
274.255	121650						274.255	89011.3
274.23	122886						274.23	89448.8
274.206	124128						274.206	89839.8
274.181	125374						274.181	90185.1
274.156	126620						274.156	90485.7
274.132	127866						274.132	90742.7
274.107	129108						274.107	90957.3
274.082	130344						274.082	91131
274.057	131573						274.057	91265.2
274.033	132791						274.033	91361.8
274.008	133997						274.008	91422.3
273.983	135189						273.983	91448.9
273.959	136363						273.959	91443.4
273.934	137519						273.934	91407.9
273.909	138653						273.909	91344.5
273.884	139765						273.884	91255.4
273.86	140851						273.86	91142.8
273.835	141911						273.835	91009.1
273.81	142942						273.81	90856.4
273.786	143943						273.786	90687.2
273.761	144912						273.761	90503.6
273.736	145848						273.736	90308
273.711	146750						273.711	90102.6
273.687	147615						273.687	89889.7
273.662	148443						273.662	89671.3
273.637	149234						273.637	89449.7
273.612	149986						273.612	89226.9
273.588	150698						273.588	89004.8
273.563	151369						273.563	88785.4
273.538	152001						273.538	88570.5
273.514	152591						273.514	88361.8
273.489	153139						273.489	88160.9
273.464	153647						273.464	87969.4
273.439	154113						273.439	87788.5
273.415	154538						273.415	87619.7
273.39	154922						273.39	87464
273.365	155265						273.365	87322.5
273.341	155569						273.341	87196.2
273.316	155833						273.316	87085.7
273.291	156058						273.291	86991.7
273.266	156246						273.266	86914.9
273.242	156396						273.242	86855.5
273.217	156510						273.217	86813.9
273.192	156590						273.192	86790.2
273.168	156636						273.168	86784.4
273.143	156649						273.143	86796.4
273.118	156631						273.118	86826.1
273.093	156583						273.093	86873.2
273.069	156507						273.069	86937.1
273.044	156404						273.044	87017.4
273.019	156276						273.019	87113.5
272.995	156124						272.995	87224.6
272.97	155949						272.97	87349.9
272.945	155754						272.945	87488.6
272.92	155539						272.92	87639.7
272.896	155308						272.896	87802.3
272.871	155060						272.871	87975.1
272.846	154798						272.846	88157.2
272.822	154524						272.822	88347.3
272.797	154238						272.797	88544.2
272.772	153943						272.772	88746.7
272.747	153640						272.747	88953.6
272.723	153331						272.723	89163.5
272.698	153017						272.698	89375.2
272.673	152699						272.673	89587.4
272.648	152380						272.648	89798.8
272.624	152059						272.624	90008.2
272.599	151739						272.599	90214.2
272.574	151421						272.574	90415.7
272.55	151105						272.55	90611.4
272.525	150794						272.525	90800.3
272.5	150488						272.5	90981.1
272.475	150187						272.475	91152.8
272.451	149894						272.451	91314.4
272.426	149608						272.426	91464.8
272.401	149331						272.401	91603.2
272.377	149062						272.377	91728.7
272.352	148803						272.352	91840.5
272.327	148555						272.327	91937.8
272.302	148317						272.302	92020.1
272.278	148089						272.278	92086.6
272.253	147873						272.253	92136.9
272.228	147668						272.228	92170.5
272.204	147474						272.204	92187
272.179	147291						272.179	92186.1
272.154	147119						272.154	92167.6
272.129	146958						272.129	92131.2
272.105	146808						272.105	92076.9
272.08	146668						272.08	92004.6
272.055	146537						272.055	91914.4
272.031	146416						272.031	91806.3
272.006	146304						272.006	91680.4
271.981	146199						271.981	91537.1
271.956	146101						271.956	91376.5
271.932	146010						271.932	91199
271.907	145924						271.907	91004.9
271.882	145842						271.882	90794.6
271.858	145764						271.858	90568.5
271.833	145688						271.833	90327.2
271.808	145613						271.808	90071.2
271.783	145538						271.783	89800.9
271.759	145461						271.759	89517
271.734	145381						271.734	89220
271.709	145298						271.709	88910.5
271.684	145209						271.684	88589.2
271.66	145113						271.66	88256.6
271.635	145009						271.635	87913.4
271.61	144895						271.61	87560.1
271.586	144769						271.586	87197.4
271.561	144631						271.561	86825.9
271.536	144479						271.536	86446.1
271.511	144311						271.511	86058.6
271.487	144126						271.487	85663.9
271.462	143922						271.462	85262.5
271.437	143698						271.437	84855
271.413	143452						271.413	84441.7
271.388	143184						271.388	84023.1
271.363	142891						271.363	83599.5
271.338	142573						271.338	83171.3
271.314	142228						271.314	82738.8
271.289	141856						271.289	82302.2
271.264	141454						271.264	81861.6
271.24	141023						271.24	81417.4
271.215	140561						271.215	80969.5
271.19	140067						271.19	80518.1
271.165	139541						271.165	80063.1
271.141	138981						271.141	79604.6
271.116	138389						271.116	79142.4
271.091	137762						271.091	78676.4
271.067	137100						271.067	78206.5
271.042	136404						271.042	77732.4
271.017	135674						271.017	77253.9
270.992	134909						270.992	76770.7
270.968	134109						270.968	76282.5
270.943	133276						270.943	75788.9
270.918	132408						270.918	75289.6
270.894	131508						270.894	74784
270.869	130575						270.869	74271.9
270.844	129610						270.844	73752.6
270.819	128614						270.819	73225.8
270.795	127589						270.795	72690.9
270.77	126536						270.77	72147.5
270.745	125455						270.745	71594.9
270.72	124349						270.72	71032.9
270.696	123219						270.696	70460.7
270.671	122066						270.671	69878.1
270.646	120893						270.646	69284.4
270.622	119701						270.622	68679.2
270.597	118493						270.597	68062.1
270.572	117269						270.572	67432.6
270.547	116033						270.547	66790.5
270.523	114787						270.523	66135.3
270.498	113533						270.498	65466.8
270.473	112273						270.473	64784.7
270.449	111010						270.449	64088.7
270.424	109745						270.424	63378.8
270.399	108482						270.399	62654.9
270.374	107223						270.374	61916.8
270.35	105971						270.35	61164.6
270.325	104727						270.325	60398.4
270.3	103494						270.3	59618.4
270.276	102274						270.276	58824.6
270.251	101071						270.251	58017.5
270.226	99885.2						270.226	57197.3
270.201	98719.8						270.201	56364.4
270.177	97576.7						270.177	55519.5
270.152	96457.9						270.152	54662.9
270.127	95365.3						270.127	53795.4
270.103	94300.6						270.103	52917.6
270.078	93265.6						270.078	52030.3
270.053	92261.8						270.053	51134.3
270.028	91290.6						270.028	50230.6
270.004	90353.2						270.004	49320.1
269.979	89450.6						269.979	48403.7
269.954	88583.9						269.954	47482.7
269.93	87753.7						269.93	46558
269.905	86960.6						269.905	45630.9
269.88	86205.1						269.88	44702.6
269.855	85487.3						269.855	43774.4
269.831	84807.2						269.831	42847.5
269.806	84164.7						269.806	41923.3
269.781	83559.5						269.781	41003.1
269.756	82990.9						269.756	40088.3
269.732	82458.3						269.732	39180.2
269.707	81960.7						269.707	38280.3
269.682	81497						269.682	37390
269.658	81066						269.658	36510.6
269.633	80666.3						269.633	35643.5
269.608	80296.1						269.608	34790
269.583	79953.8						269.583	33951.6
269.559	79637.4						269.559	33129.5
269.534	79344.9						269.534	32325
269.509	79074						269.509	31539.3
269.485	78822.4						269.485	30773.6
269.46	78587.8						269.46	30029
269.435	78367.6						269.435	29306.7
269.41	78159.2						269.41	28607.7
269.386	77959.9						269.386	27932.8
269.361	77767						269.361	27283
269.336	77577.7						269.336	26659.1
269.312	77389.2						269.312	26061.7
269.287	77198.7						269.287	25491.6
269.262	77003.3						269.262	24949.4
269.237	76800.2						269.237	24435.4
269.213	76586.8						269.213	23950
269.188	76360.1						269.188	23493.6
269.163	76117.7						269.163	23066.3
269.139	75856.8						269.139	22668.3
269.114	75575						269.114	22299.4
269.089	75269.8						269.089	21959.8
269.064	74939						269.064	21649.1
269.04	74580.5						269.04	21367.1
269.015	74192.1						269.015	21113.4
268.99	73772.1						268.99	20887.7
268.966	73318.8						268.966	20689.3
268.941	72830.6						268.941	20517.6
268.916	72306.2						268.916	20372
268.891	71744.4						268.891	20251.6
268.867	71144.3						268.867	20155.6
268.842	70505.2						268.842	20083.2
268.817	69826.5						268.817	20033.3
268.792	69107.9						268.792	20004.8
268.768	68349.2						268.768	19996.9
268.743	67550.6						268.743	20008.2
268.718	66712.5						268.718	20037.6
268.694	65835.3						268.694	20083.9
268.669	64919.8						268.669	20146
268.644	63967						268.644	20222.5
268.619	62978						268.619	20312.1
268.595	61954.2						268.595	20413.6
268.57	60897.2						268.57	20525.8
268.545	59808.8						268.545	20647.2
268.521	58690.8						268.521	20776.7
268.496	57545.4						268.496	20912.9
268.471	56374.8						268.471	21054.7
268.446	55181.4						268.446	21200.8
268.422	53967.8						268.422	21350.1
268.397	52736.6						268.397	21501.2
268.372	51490.6						268.372	21653.3
268.348	50232.6						268.348	21805.1
268.323	48965.6						268.323	21955.6
268.298	47692.5						268.298	22103.8
268.273	46416.5						268.273	22248.9
268.249	45140.5						268.249	22389.9
268.224	43867.6						268.224	22526
268.199	42601.1						268.199	22656.5
268.175	41343.8						268.175	22780.6
268.15	40098.9						268.15	22897.8
268.125	38869.3						268.125	23007.3
268.1	37658						268.1	23108.8
268.076	36467.8						268.076	23201.7
268.051	35301.4						268.051	23285.7
268.026	34161.6						268.026	23360.3
268.002	33050.8						268.002	23425.4
267.977	31971.4						267.977	23480.7
267.952	30925.7						267.952	23525.9
267.927	29915.7						267.927	23561
267.903	28943.4						267.903	23585.9
267.878	28010.6						267.878	23600.5
267.853	27118.8						267.853	23604.8
267.828	26269.4						267.828	23598.8
267.804	25463.5						267.804	23582.7
267.779	24702.1						267.779	23556.4
267.754	23986.1						267.754	23520.2
267.73	23315.9						267.73	23474.1
267.705	22692						267.705	23418.2
267.68	22114.5						267.68	23352.8
267.655	21583.3						267.655	23277.9
267.631	21098.1						267.631	23193.8
267.606	20658.6						267.606	23100.6
267.581	20263.9						267.581	22998.5
267.557	19913.3						267.557	22887.7
267.532	19605.7						267.532	22768.2
267.507	19339.9						267.507	22640.1
267.482	19114.4						267.482	22503.7
267.458	18927.7						267.458	22359
267.433	18778						267.433	22206.1
267.408	18663.6						267.408	22045
267.384	18582.3						267.384	21875.8
267.359	18532.1						267.359	21698.4
267.334	18510.7						267.334	21512.8
267.309	18515.8						267.309	21319.1
267.285	18545.1						267.285	21117.1
267.26	18595.9						267.26	20906.7
267.235	18665.8						267.235	20687.9
267.211	18752.3						267.211	20460.5
267.186	18852.7						267.186	20224.3
267.161	18964.4						267.161	19979.3
267.136	19084.8						267.136	19725.1
267.112	19211.3						267.112	19461.8
267.087	19341.4						267.087	19189
267.062	19472.4						267.062	18906.6
267.038	19602						267.038	18614.4
267.013	19727.7						267.013	18312.2
266.988	19847.2						266.988	17999.9
266.963	19958.2						266.963	17677.3
266.939	20058.6						266.939	17344.3
266.914	20146.4						266.914	17000.8
266.889	20219.6						266.889	16646.6
266.864	20276.4						266.864	16281.8
266.84	20315.1						266.84	15906.4
266.815	20334.3						266.815	15520.4
266.79	20332.5						266.79	15123.9
266.766	20308.5						266.766	14717
266.741	20261.2						266.741	14300
266.716	20189.7						266.716	13873
266.691	20093.1						266.691	13436.3
266.667	19970.9						266.667	12990.5
266.642	19822.5						266.642	12535.8
266.617	19647.7						266.617	12072.9
266.593	19446.3						266.593	11602.2
266.568	19218.2						266.568	11124.4
266.543	18963.7						266.543	10640.3
266.518	18682.9						266.518	10150.6
266.494	18376.3						266.494	9656.2
266.469	18044.4						266.469	9157.97
266.444	17687.9						266.444	8656.91
266.42	17307.6						266.42	8154.06
266.395	16904.3						266.395	7650.53
266.37	16479						266.37	7147.46
266.345	16032.9						266.345	6646.07
266.321	15567.1						266.321	6147.59
266.296	15082.9						266.296	5653.32
266.271	14581.5						266.271	5164.57
266.247	14064.4						266.247	4682.71
266.222	13532.9						266.222	4209.07
266.197	12988.5						266.197	3745.05
266.172	12432.8						266.172	3292.03
266.148	11867.1						266.148	2851.38
266.123	11293.1						266.123	2424.46
266.098	10712.2						266.098	2012.62
266.074	10126						266.074	1617.17
266.049	9535.89						266.049	1239.38
266.024	8943.45						266.024	880.484
265.999	8350.05						265.999	541.648
265.975	7757.13						265.975	223.969
265.95	7166.04						265.95	-71.5078
265.925	6578.07						265.925	-343.852
265.9	5994.47						265.9	-592.199
265.876	5416.45						265.876	-815.789
265.851	4845.1						265.851	-1013.97
265.826	4281.5						265.826	-1186.19
265.802	3726.6						265.802	-1332.05
265.777	3181.33						265.777	-1451.23
265.752	2646.48						265.752	-1543.58
265.727	2122.84						265.727	-1609.06
265.703	1611.02						265.703	-1647.78
265.678	1111.65						265.678	-1659.97
265.653	625.219						265.653	-1646.03
265.629	152.148						265.629	-1606.49
265.604	-307.188						265.604	-1542.04
265.579	-752.539						265.579	-1453.48
265.554	-1183.7						265.554	-1341.79
265.53	-1600.54						265.53	-1208.08
265.505	-2002.98						265.505	-1053.58
265.48	-2391.02						265.48	-879.668
265.456	-2764.73						265.456	-687.852
265.431	-3124.2						265.431	-479.762
265.406	-3469.59						265.406	-257.121
265.381	-3801.11						265.381	-21.8086
265.357	-4119						265.357	224.258
265.332	-4423.54						265.332	479.031
265.307	-4715.03						265.307	740.395
265.283	-4993.82						265.283	1006.16
265.258	-5260.26						265.258	1274.1
265.233	-5514.7						265.233	1541.92
265.208	-5757.55						265.208	1807.3
265.184	-5989.19						265.184	2067.91
265.159	-6209.98						265.159	2321.4
265.134	-6420.33						265.134	2565.44
265.11	-6620.62						265.11	2797.7
265.085	-6811.2						265.085	3015.92
265.06	-6992.45						265.06	3217.86
265.035	-7164.68						265.035	3401.34
265.011	-7328.23						265.011	3564.3
264.986	-7483.38						264.986	3704.73
264.961	-7630.42						264.961	3820.73
264.937	-7769.59						264.937	3910.52
264.912	-7901.13						264.912	3972.45
264.887	-8025.22						264.887	4005.02
264.862	-8142.03						264.862	4006.87
264.838	-8251.73						264.838	3976.8
264.813	-8354.39						264.813	3913.8
264.788	-8450.15						264.788	3817.02
264.763	-8539.05						264.763	3685.82
264.739	-8621.16						264.739	3519.73
264.714	-8696.48						264.714	3318.5
264.689	-8765.02						264.689	3082.08
264.665	-8826.78						264.665	2810.63
264.64	-8881.73						264.64	2504.52
264.615	-8929.85						264.615	2164.32
264.59	-8971.08						264.59	1790.84
264.566	-9005.37						264.566	1385.09
264.541	-9032.68						264.541	948.266
264.516	-9052.97						264.516	481.793
264.492	-9066.17						264.492	-12.7109
264.467	-9072.27						264.467	-533.453
264.442	-9071.22						264.442	-1078.43
264.417	-9063.03						264.417	-1645.48
264.393	-9047.7						264.393	-2232.27
264.368	-9025.24						264.368	-2836.32
264.343	-8995.71						264.343	-3455
264.319	-8959.19						264.319	-4085.57
264.294	-8915.77						264.294	-4725.13
264.269	-8865.55						264.269	-5370.74
264.244	-8808.73						264.244	-6019.34
264.22	-8745.47						264.22	-6667.82
264.195	-8676						264.195	-7312.98
264.17	-8600.57						264.17	-7951.66
264.146	-8519.45						264.146	-8580.61
264.121	-8432.98						264.121	-9196.64
264.096	-8341.5						264.096	-9796.55
264.071	-8245.38						264.071	-10377.2
264.047	-8145.05						264.047	-10935.4
264.022	-8040.92						264.022	-11468.3
263.997	-7933.48						263.997	-11972.9
263.973	-7823.2						263.973	-12446.4
263.948	-7710.6						263.948	-12886
263.923	-7596.2						263.923	-13289.3
263.898	-7480.53						263.898	-13653.9
263.874	-7364.17						263.874	-13977.6
263.849	-7247.64						263.849	-14258.3
263.824	-7131.53						263.824	-14494.3
263.799	-7016.39						263.799	-14684
263.775	-6902.78						263.775	-14826
263.75	-6791.24						263.75	-14919.1
263.725	-6682.3						263.725	-14962.6
263.701	-6576.48						263.701	-14955.7
263.676	-6474.26						263.676	-14898.1
263.651	-6376.09						263.651	-14789.6
263.626	-6282.43						263.626	-14630.5
263.602	-6193.62						263.602	-14421.1
263.577	-6110.06						263.577	-14162.2
263.552	-6032.03						263.552	-13854.5
263.528	-5959.77						263.528	-13499.5
263.503	-5893.52						263.503	-13098.5
263.478	-5833.41						263.478	-12653.3
263.453	-5779.54						263.453	-12165.7
263.429	-5731.92						263.429	-11638.1
263.404	-5690.55						263.404	-11072.8
263.379	-5655.3						263.379	-10472.4
263.355	-5626.04						263.355	-9839.84
263.33	-5602.52						263.33	-9178.05
263.305	-5584.47						263.305	-8490.22
263.28	-5571.51						263.28	-7779.69
263.256	-5563.23						263.256	-7049.93
263.231	-5559.13						263.231	-6304.52
263.206	-5558.69						263.206	-5547.17
263.182	-5561.29						263.182	-4781.63
263.157	-5566.24						263.157	-4011.71
263.132	-5572.84						263.132	-3241.3
263.107	-5580.33						263.107	-2474.27
263.083	-5587.88						263.083	-1714.52
263.058	-5594.65						263.058	-965.871
263.033	-5599.74						263.033	-232.16
263.009	-5602.22						263.009	482.875
262.984	-5601.14						262.984	1175.56
262.959	-5595.56						262.959	1842.36
262.934	-5584.48						262.934	2479.82
262.91	-5566.91						262.91	3084.68
262.885	-5541.89						262.885	3653.79
262.86	-5508.41						262.86	4184.21
262.835	-5465.51						262.835	4673.19
262.811	-5412.27						262.811	5118.2
262.786	-5347.75						262.786	5516.9
262.761	-5271.09						262.761	5867.23
262.737	-5181.45						262.737	6167.34
262.712	-5078.03						262.712	6415.68
262.687	-4960.1						262.687	6610.93
262.662	-4827						262.662	6752.05
262.638	-4678.11						262.638	6838.3
262.613	-4512.91						262.613	6869.22
262.588	-4330.96						262.588	6844.61
262.564	-4131.86						262.564	6764.59
262.539	-3915.35						262.539	6629.55
262.514	-3681.25						262.514	6440.18
262.489	-3429.46						262.489	6197.42
262.465	-3159.99						262.465	5902.51
262.44	-2872.94						262.44	5556.95
262.415	-2568.52						262.415	5162.52
262.391	-2247.06						262.391	4721.22
262.366	-1908.96						262.366	4235.3
262.341	-1554.76						262.341	3707.24
262.316	-1185.07						262.316	3139.73
262.292	-800.641						262.292	2535.66
262.267	-402.281						262.267	1898.1
262.242	9.0625						262.242	1230.27
262.218	432.398						262.218	535.574
262.193	866.594						262.193	-182.484
262.168	1310.47						262.168	-920.301
262.143	1762.74						262.143	-1674.16
262.119	2222.05						262.119	-2440.29
262.094	2687						262.094	-3214.86
262.069	3156.09						262.069	-3994.02
262.045	3627.81						262.045	-4773.92
262.02	4100.56						262.02	-5550.71
261.995	4572.73						261.995	-6320.58
261.97	5042.68						261.97	-7079.8
261.946	5508.71						261.946	-7824.66
261.921	5969.17						261.921	-8551.59
261.896	6422.37						261.896	-9257.12
261.871	6866.59						261.871	-9937.91
261.847	7300.2						261.847	-10590.8
261.822	7721.52						261.822	-11212.7
261.797	8128.98						261.797	-11800.8
261.773	8520.98						261.773	-12352.5
261.748	8895.98						261.748	-12865.4
261.723	9252.55						261.723	-13337.1
261.698	9589.28						261.698	-13765.7
261.674	9904.84						261.674	-14149.5
261.649	10198						261.649	-14486.9
261.624	10467.6						261.624	-14776.7
261.6	10712.5						261.6	-15018
261.575	10931.9						261.575	-15209.9
261.55	11124.9						261.55	-15352
261.525	11290.7						261.525	-15444.1
261.501	11428.8						261.501	-15486.3
261.476	11538.5						261.476	-15478.8
261.451	11619.6						261.451	-15422.3
261.427	11671.8						261.427	-15317.5
261.402	11695						261.402	-15165.5
261.377	11689.2						261.377	-14967.6
261.352	11654.5						261.352	-14725.4
261.328	11591.2						261.328	-14440.4
261.303	11499.7						261.303	-14114.8
261.278	11380.4						261.278	-13750.5
261.254	11234.1						261.254	-13349.9
261.229	11061.4						261.229	-12915.5
261.204	10863.3						261.204	-12449.7
261.179	10640.8						261.179	-11955.4
261.155	10394.8						261.155	-11435.3
261.13	10126.5						261.13	-10892.4
261.105	9837.38						261.105	-10329.6
261.081	9528.62						261.081	-9750.07
261.056	9201.68						261.056	-9156.77
261.031	8858.07						261.031	-8552.84
261.006	8499.35						261.006	-7941.37
260.982	8127.12						260.982	-7325.42
260.957	7743.03						260.957	-6708.04
260.932	7348.8						260.932	-6092.2
260.907	6946.09						260.907	-5480.8
260.883	6536.66						260.883	-4876.67
260.858	6122.23						260.858	-4282.52
260.833	5704.51						260.833	-3700.93
260.809	5285.23						260.809	-3134.36
260.784	4866.08						260.784	-2585.11
260.759	4448.72						260.759	-2055.34
260.734	4034.75						260.734	-1547.01
260.71	3625.74						260.71	-1061.91
260.685	3223.22						260.685	-601.637
260.66	2828.62						260.66	-167.602
260.636	2443.31						260.636	239.004
260.611	2068.59						260.611	617.207
260.586	1705.66						260.586	966.234
260.561	1355.64						260.561	1285.53
260.537	1019.57						260.537	1574.77
260.512	698.328						260.512	1833.83
260.487	392.766						260.487	2062.81
260.463	103.578						260.463	2262.04
260.438	-168.641						260.438	2432.01
260.413	-423.422						260.413	2573.48
260.388	-660.367						260.388	2687.34
260.364	-879.242						260.364	2774.72
260.339	-1079.89						260.339	2836.92
260.314	-1262.28						260.314	2875.38
260.29	-1426.5						260.29	2891.71
260.265	-1572.72						260.265	2887.67
260.24	-1701.24						260.24	2865.17
260.215	-1812.46						260.215	2826.21
260.191	-1906.86						260.191	2772.91
260.166	-1985.02						260.166	2707.48
260.141	-2047.59						260.141	2632.19
260.117	-2095.35						260.117	2549.38
260.092	-2129.11						260.092	2461.41
260.067	-2149.74						260.067	2370.71
260.042	-2158.21						260.042	2279.66
260.018	-2155.5						260.018	2190.69
259.993	-2142.66						259.993	2106.15
259.968	-2120.76						259.968	2028.39
259.943	-2090.92						259.943	1959.67
259.919	-2054.27						259.919	1902.2
259.894	-2011.92						259.894	1858.11
259.869	-1965.05						259.869	1829.39
259.845	-1914.75						259.845	1817.94
259.82	-1862.16						259.82	1825.54
259.795	-1808.4						259.795	1853.8
259.77	-1754.49						259.77	1904.2
259.746	-1701.5						259.746	1978.05
259.721	-1650.41						259.721	2076.47
259.696	-1602.14						259.696	2200.42
259.672	-1557.55						259.672	2350.68
259.647	-1517.49						259.647	2527.8
259.622	-1482.67						259.622	2732.16
259.597	-1453.78						259.597	2963.93
259.573	-1431.38						259.573	3223.07
259.548	-1415.99						259.548	3509.36
259.523	-1408.02						259.523	3822.32
259.499	-1407.79						259.499	4161.32
259.474	-1415.54						259.474	4525.5
259.449	-1431.41						259.449	4913.81
259.424	-1455.43						259.424	5325.04
259.4	-1487.58						259.4	5757.72
259.375	-1527.68						259.375	6210.28
259.35	-1575.53						259.35	6680.94
259.326	-1630.78						259.326	7167.77
259.301	-1693.02						259.301	7668.69
259.276	-1761.76						259.276	8181.5
259.251	-1836.39						259.251	8703.84
259.227	-1916.27						259.227	9233.27
259.202	-2000.65						259.202	9767.26
259.177	-2088.74						259.177	10303.2
259.153	-2179.66						259.153	10838.3
259.128	-2272.48						259.128	11369.9
259.103	-2366.24						259.103	11895.2
259.078	-2459.91						259.078	12411.5
259.054	-2552.43						259.054	12915.8
259.029	-2642.72						259.029	13405.5
259.004	-2729.67						259.004	13877.7
258.979	-2812.15						258.979	14329.8
258.955	-2889.02						258.955	14759.2
258.93	-2959.16						258.93	15163.1
258.905	-3021.45						258.905	15539.3
258.881	-3074.75						258.881	15885.2
258.856	-3118						258.856	16198.7
258.831	-3150.12						258.831	16477.7
258.806	-3170.11						258.806	16720.2
258.782	-3176.98						258.782	16924.4
258.757	-3169.8						258.757	17088.7
258.732	-3147.71						258.732	17211.6
258.708	-3109.89						258.708	17291.9
258.683	-3055.59						258.683	17328.6
258.658	-2984.16						258.658	17320.7
258.633	-2894.98						258.633	17267.8
258.609	-2787.59						258.609	17169.3
258.584	-2661.5						258.584	17025
258.559	-2516.42						258.559	16835
258.535	-2352.07						258.535	16599.5
258.51	-2168.31						258.51	16319
258.485	-1965.07						258.485	15994.2
258.46	-1742.37						258.46	15626
258.436	-1500.34						258.436	15215.4
258.411	-1239.21						258.411	14763.8
258.386	-959.266						258.386	14272.8
258.362	-660.914						258.362	13743.9
258.337	-344.648						258.337	13179.2
258.312	-11.0312						258.312	12580.7
258.287	339.258						258.287	11950.6
258.263	705.516						258.263	11291.3
258.238	1086.91						258.238	10605.3
258.213	1482.59						258.213	9895.27
258.189	1891.55						258.189	9163.89
258.164	2312.83						258.164	8414.01
258.139	2745.36						258.139	7648.57
258.114	3188.02						258.114	6870.54
258.09	3639.64						258.09	6082.92
258.065	4099.05						258.065	5288.79
258.04	4565.03						258.04	4491.18
258.015	5036.31						258.015	3693.17
257.991	5511.64						257.991	2897.78
257.966	5989.74						257.966	2107.99
257.941	6469.32						257.941	1326.77
257.917	6949.1						257.917	556.957
257.892	7427.82						257.892	-198.664
257.867	7904.21						257.867	-937.41
257.842	8377.03						257.842	-1656.75
257.818	8845.08						257.818	-2354.22
257.793	9307.14						257.793	-3027.57
257.768	9762.12						257.768	-3674.68
257.744	10208.9						257.744	-4293.59
257.719	10646.4						257.719	-4882.52
257.694	11073.6						257.694	-5439.92
257.669	11489.5						257.669	-5964.38
257.645	11893.4						257.645	-6454.73
257.62	12284.2						257.62	-6910.02
257.595	12661.3						257.595	-7329.48
257.571	13023.9						257.571	-7712.58
257.546	13371.4						257.546	-8059.04
257.521	13703.3						257.521	-8368.73
257.496	14018.9						257.496	-8641.84
257.472	14317.8						257.472	-8878.7
257.447	14599.8						257.447	-9079.88
257.422	14864.3						257.422	-9246.18
257.398	15111.3						257.398	-9378.6
257.373	15340.5						257.373	-9478.34
257.348	15551.8						257.348	-9546.79
257.323	15745.2						257.323	-9585.52
257.299	15920.6						257.299	-9596.27
257.274	16078						257.274	-9580.97
257.249	16217.7						257.249	-9541.65
257.225	16339.6						257.225	-9480.53
257.2	16444.1						257.2	-9399.9
257.175	16531.4						257.175	-9302.18
257.15	16601.6						257.15	-9189.89
257.126	16655.1						257.126	-9065.61
257.101	16692.3						257.101	-8931.98
257.076	16713.4						257.076	-8791.66
257.051	16718.9						257.051	-8647.37
257.027	16709.1						257.027	-8501.8
257.002	16684.4						257.002	-8357.64
256.977	16645.2						256.977	-8217.54
256.953	16591.9						256.953	-8084.12
256.928	16525						256.928	-7959.92
256.903	16444.7						256.903	-7847.36
256.878	16351.5						256.878	-7748.83
256.854	16245.7						256.854	-7666.53
256.829	16127.8						256.829	-7602.58
256.804	15998.1						256.804	-7558.91
256.78	15856.8						256.78	-7537.32
256.755	15704.3						256.755	-7539.41
256.73	15541						256.73	-7566.6
256.705	15367						256.705	-7620.1
256.681	15182.6						256.681	-7700.93
256.656	14988						256.656	-7809.89
256.631	14783.5						256.631	-7947.52
256.607	14569.1						256.607	-8114.17
256.582	14345.1						256.582	-8309.93
256.557	14111.6						256.557	-8534.63
256.532	13868.7						256.532	-8787.91
256.508	13616.5						256.508	-9069.11
256.483	13355.1						256.483	-9377.36
256.458	13084.5						256.458	-9711.55
256.434	12804.8						256.434	-10070.3
256.409	12516.1						256.409	-10452.1
256.384	12218.5						256.384	-10855.1
256.359	11911.9						256.359	-11277.2
256.335	11596.5						256.335	-11716.3
256.31	11272.3						256.31	-12169.8
256.285	10939.4						256.285	-12635.3
256.261	10597.8						256.261	-13109.9
256.236	10247.7						256.236	-13590.8
256.211	9889.26						256.211	-14074.7
256.186	9522.58						256.186	-14558.6
256.162	9147.86						256.162	-15039.2
256.137	8765.31						256.137	-15513
256.112	8375.22						256.112	-15976.7
256.087	7977.87						256.087	-16426.7
256.063	7573.61						256.063	-16859.6
256.038	7162.82						256.038	-17271.8
256.013	6745.93						256.013	-17659.8
255.989	6323.43						255.989	-18020.1
255.964	5895.86						255.964	-18349.4
255.939	5463.79						255.939	-18644.3
255.914	5027.88						255.914	-18901.6
255.89	4588.82						255.89	-19118.2
255.865	4147.33						255.865	-19291.1
255.84	3704.23						255.84	-19417.5
255.816	3260.37						255.816	-19494.8
255.791	2816.63						255.791	-19520.6
255.766	2374						255.766	-19492.7
255.741	1933.42						255.741	-19409.1
255.717	1495.97						255.717	-19268.1
255.692	1062.68						255.692	-19068.1
255.667	634.703						255.667	-18808.1
255.643	213.164						255.643	-18487.1
255.618	-200.766						255.618	-18104.4
255.593	-605.906						255.593	-17659.7
255.568	-1001.06						255.568	-17153.1
255.544	-1384.99						255.544	-16584.9
255.519	-1756.5						255.519	-15955.6
255.494	-2114.35						255.494	-15266.2
255.47	-2457.34						255.47	-14517.9
255.445	-2784.28						255.445	-13712.4
255.42	-3094.01						255.42	-12851.4
255.395	-3385.37						255.395	-11937.2
255.371	-3657.26						255.371	-10972.3
255.346	-3908.62						255.346	-9959.32
255.321	-4138.46						255.321	-8901.43
255.297	-4345.8						255.297	-7801.94
255.272	-4529.76						255.272	-6664.38
255.247	-4689.53						255.247	-5492.56
255.222	-4824.38						255.222	-4290.51
255.198	-4933.63						255.198	-3062.45
255.173	-5016.73						255.173	-1812.78
255.148	-5073.22						255.148	-546.078
255.123	-5102.71						255.123	732.949
255.099	-5104.95						255.099	2019.48
255.074	-5079.8						255.074	3308.6
255.049	-5027.2						255.049	4595.31
255.025	-4947.22						255.025	5874.58
255	-4840.05						255	7141.36
254.975	-4706.04						254.975	8390.59
254.95	-4545.59						254.95	9617.26
254.926	-4359.29						254.926	10816.4
254.901	-4147.78						254.901	11983.1
254.876	-3911.92						254.876	13112.7
254.852	-3652.59						254.852	14200.5
254.827	-3370.85						254.827	15241.9
254.802	-3067.86						254.802	16232.8
254.777	-2744.88						254.777	17168.9
254.753	-2403.3						254.753	18046.5
254.728	-2044.6						254.728	18861.9
254.703	-1670.36						254.703	19611.7
254.679	-1282.26						254.679	20292.9
254.654	-882.023						254.654	20902.7
254.629	-471.523						254.629	21438.7
254.604	-52.6562						254.604	21898.6
254.58	372.633						254.58	22280.8
254.555	802.312						254.555	22583.8
254.53	1234.33						254.53	22806.6
254.506	1666.59						254.506	22948.4
254.481	2096.97						254.481	23009
254.456	2523.33						254.456	22988.4
254.431	2943.55						254.431	22887.1
254.407	3355.49						254.407	22705.9
254.382	3757.05						254.382	22446
254.357	4146.13						254.357	22108.9
254.333	4520.72						254.333	21696.7
254.308	4878.81						254.308	21211.5
254.283	5218.48						254.283	20656.1
254.258	5537.84						254.258	20033.4
254.234	5835.14						254.234	19346.8
254.209	6108.69						254.209	18599.8
254.184	6356.89						254.184	17796.2
254.159	6578.26						254.159	16940.3
254.135	6771.43						254.135	16036.5
254.11	6935.18						254.11	15089.4
254.085	7068.38						254.085	14103.7
254.061	7170.09						254.061	13084.5
254.036	7239.47						254.036	12037
254.011	7275.84						254.011	10966.5
253.986	7278.71						253.986	9878.2
253.962	7247.7						253.962	8777.7
253.937	7182.6						253.937	7670.45
253.912	7083.4						253.912	6561.97
253.888	6950.21						253.888	5457.77
253.863	6783.34						253.863	4363.31
253.838	6583.26						253.838	3283.98
253.813	6350.57						253.813	2225.07
253.789	6086.06						253.789	1191.77
253.764	5790.7						253.764	189.113
253.739	5465.55						253.739	-778.047
253.715	5111.88						253.715	-1705.05
253.69	4731.09						253.69	-2587.46
253.665	4324.7						253.665	-3421.09
253.64	3894.38						253.64	-4202
253.616	3441.91						253.616	-4926.57
253.591	2969.2						253.591	-5591.44
253.566	2478.27						253.566	-6193.6
253.542	1971.21						253.542	-6730.38
253.517	1450.23						253.517	-7199.43
253.492	917.586						253.492	-7598.79
253.467	375.617						253.467	-7926.86
253.443	-173.266						253.443	-8182.41
253.418	-726.656						253.418	-8364.6
253.393	-1282.07						253.393	-8472.97
253.369	-1837.04						253.369	-8507.46
253.344	-2389.05						253.344	-8468.39
253.319	-2935.65						253.319	-8356.46
253.294	-3474.34						253.294	-8172.76
253.27	-4002.7						253.27	-7918.75
253.245	-4518.32						253.245	-7596.26
253.22	-5018.87						253.22	-7207.47
253.195	-5502.05						253.195	-6754.9
253.171	-5965.69						253.171	-6241.41
253.146	-6407.62						253.146	-5670.17
253.121	-6825.87						253.121	-5044.62
253.097	-7218.49						253.097	-4368.53
253.072	-7583.7						253.072	-3645.89
253.047	-7919.8						253.047	-2880.93
253.022	-8225.26						253.022	-2078.1
252.998	-8498.67						252.998	-1242.02
252.973	-8738.76						252.973	-377.543
252.948	-8944.43						252.948	510.434
252.924	-9114.72						252.924	1416.84
252.899	-9248.83						252.899	2336.53
252.874	-9346.11						252.874	3264.29
252.849	-9406.12						252.849	4194.89
252.825	-9428.53						252.825	5123.08
252.8	-9413.21						252.8	6043.62
252.775	-9360.21						252.775	6951.35
252.751	-9269.71						252.751	7841.16
252.726	-9142.07						252.726	8708.03
252.701	-8977.82						252.701	9547.08
252.676	-8777.63						252.676	10353.6
252.652	-8542.34						252.652	11122.9
252.627	-8272.93						252.627	11850.8
252.602	-7970.53						252.602	12533.1
252.578	-7636.4						252.578	13165.7
252.553	-7271.92						252.553	13745.2
252.528	-6878.6						252.528	14268.1
252.503	-6458.08						252.503	14731.2
252.479	-6012.07						252.479	15131.8
252.454	-5542.41						252.454	15467.4
252.429	-5050.99						252.429	15735.9
252.405	-4539.81						252.405	15935.4
252.38	-4010.92						252.38	16064.4
252.355	-3466.42						252.355	16121.9
252.33	-2908.47						252.33	16106.9
252.306	-2339.24						252.306	16019.2
252.281	-1760.95						252.281	15858.6
252.256	-1175.81						252.256	15625.4
252.231	-586.078						252.231	15320.2
252.207	6.07812						252.207	14944
252.182	598.43						252.182	14498.2
252.157	1188.84						252.157	13984.2
252.133	1775.13						252.133	13404.2
252.108	2355.26						252.108	12760.3
252.083	2927.18						252.083	12055.1
252.058	3488.92						252.058	11291.4
252.034	4038.61						252.034	10472.3
252.009	4574.42						252.009	9601.21
251.984	5094.63						251.984	8681.59
251.96	5597.61						251.96	7717.23
251.935	6081.82						251.935	6712.11
251.91	6545.84						251.91	5670.33
251.885	6988.3						251.885	4596.18
251.861	7408.04						251.861	3494.05
251.836	7803.92						251.836	2368.44
251.811	8174.98						251.811	1223.92
251.787	8520.34						251.787	65.125
251.762	8839.24						251.762	-1103.27
251.737	9131.05						251.737	-2276.57
251.712	9395.27						251.712	-3450.11
251.688	9631.48						251.688	-4619.23
251.663	9839.41						251.663	-5779.35
251.638	10018.9						251.638	-6925.94
[truncated: 14,394 more rows]

[truncated: 5 more sheets: Supplementary Figure 5, Supplementary Figure 6 Panel A, Supplementary Figure 6 Panel B, Supplementary Figure 9, Supplementary Figures 12-18]
